# Supplementary material for: A Series of Crystallographically Characterized Linear and Branched σ-Alkane Complexes of Rhodium: From Propane to 3-Methylpentane
Source: J Am Chem Soc. 2021 Mar 26;143(13):5106–20. doi: 10.1021/jacs.1c00738 (PMC8154534; doi:10.1021/jacs.1c00738)
Supplement: Supplementary file 2 — ja1c00738_si_002.xyz [file ja1c00738_si_002.xyz]

  314
Propane Fully Optimised
Rh    13.761082    15.413452     5.084809
Rh     9.331300    10.069656    14.936205
 P    15.091415    16.388976     6.550373
 P    14.561516    16.867338     3.633515
 P     7.943608     9.178305    13.471847
 P     8.464179     8.637942    16.371394
 B     8.415641     9.436538     4.924413
 B    14.558179    16.150760    14.999921
 C    15.983625    17.841117     4.336365
 C    15.857935    17.940342     5.865187
 C    15.176786    16.027278     2.092008
 C    16.151536    14.875277     2.408613
 C    16.524025    14.110127     1.128256
 C    17.128967    15.048056     0.074678
 C    16.192335    16.226867    -0.228078
 C    15.778431    16.987447     1.046894
 C    13.360281    18.154932     3.019513
 C    12.234695    17.520908     2.180165
 C    11.221341    18.567843     1.693320
 C    10.643483    19.369559     2.864381
 C    11.766487    20.034625     3.664945
 C    12.787956    19.001908     4.173883
 C    16.535841    15.375026     7.155842
 C    17.458830    14.941580     5.998632
 C    18.627546    14.072688     6.498928
 C    18.122519    12.853156     7.280319
 C    17.239538    13.295818     8.453575
 C    16.061600    14.158969     7.974757
 C    14.171756    16.864665     8.096950
 C    12.908466    17.697747     7.800006
 C    12.098902    17.929719     9.087110
 C    12.947773    18.615694    10.166513
 C    14.236080    17.828174    10.446145
 C    15.046980    17.547791     9.165786
 C     7.023905     7.706259    15.646047
 C     7.159099     7.622458    14.117610
 C     7.849446     9.495530    17.900292
 C     6.930387    10.689947    17.576464
 C     6.590707    11.467611    18.857617
 C     5.928790    10.558003    19.901908
 C     6.795205     9.325708    20.201980
 C     7.181604     8.557138    18.923360
 C     9.625900     7.316145    16.990946
 C    10.694128     7.904734    17.933324
 C    11.722058     6.852027    18.374188
 C    12.369918     6.166064    17.167845
 C    11.300811     5.517861    16.284639
 C    10.262063     6.549311    15.811805
 C     6.531258    10.258713    12.923649
 C     5.475019    10.490877    14.021910
 C     4.338448    11.402077    13.518428
 C     4.876547    12.732697    12.975396
 C     5.922425    12.491585    11.879602
 C     7.062684    11.605212    12.397794
 C     8.824352     8.734094    11.890407
 C    10.098546     7.902826    12.147235
 C    10.883493     7.693653    10.841338
 C    10.016755     7.018019     9.769841
 C     8.719569     7.803495     9.528675
 C     7.932427     8.057208    10.829976
 C    12.129433    13.970163     3.846583
 C    11.645777    13.205986     5.081912
 C    12.575787    13.540898     6.251112
 C    11.122039    11.336445    16.132129
 C    11.587317    12.152320    14.923097
 C    10.567880    11.971122    13.795058
 C     8.645607     7.867915     4.521734
 C     8.410747     7.410517     3.213729
 C     8.504444     6.057285     2.871823
 C     8.825124     5.091492     3.831071
 C     9.054746     5.523725     5.141374
 C     8.961290     6.881987     5.475916
 C     8.283981     5.679230     1.436945
 C     9.395419     4.542216     6.230252
 C     8.839229    10.471105     3.708737
 C     9.957278    10.207436     2.887944
 C    10.392262    11.109568     1.906944
 C     9.723399    12.323537     1.710751
 C     8.640626    12.628998     2.541687
 C     8.214071    11.721885     3.522329
 C    11.595256    10.813135     1.048378
 C     8.009929    13.991433     2.404723
 C     6.813466     9.480753     5.312569
 C     5.846067     9.754517     4.328080
 C     4.472636     9.675302     4.589363
 C     4.006174     9.293139     5.846930
 C     4.944086     9.001508     6.843664
 C     6.319895     9.105515     6.584034
 C     3.486928    10.085829     3.533290
 C     4.403097     8.662313     8.209917
 C     9.374968     9.926445     6.151991
 C     8.968463    10.989100     6.974103
 C     9.787368    11.502747     7.984352
 C    11.060229    10.972871     8.216113
 C    11.502736     9.938019     7.383393
 C    10.674538     9.429873     6.372398
 C     9.227703    12.617752     8.817042
 C    12.891125     9.375468     7.546434
 C    14.324437    17.726621    15.410263
 C    14.561548    18.192823    16.719064
 C    14.469678    19.550449    17.059121
 C    14.150310    20.511165    16.093902
 C    13.917156    20.071517    14.787465
 C    14.006487    18.711767    14.456995
 C    14.689326    19.942325    18.495925
 C    13.580920    21.039485    13.686289
 C    14.113574    15.126155    16.217001
 C    13.002478    15.393912    17.051819
 C    12.567398    14.489436    18.032143
 C    13.227669    13.271025    18.218505
 C    14.298387    12.968618    17.379467
 C    14.727734    13.873991    16.397534
 C    11.362030    14.771267    18.889715
 C    15.005227    11.653324    17.519123
 C    16.164336    16.107133    14.628789
 C    17.131132    15.828783    15.611998
 C    18.504713    15.903825    15.348276
 C    18.972389    16.281546    14.089745
 C    18.034464    16.578636    13.094385
 C    16.658859    16.483153    13.357480
 C    19.490304    15.491622    16.403290
 C    18.573962    16.917759    11.727305
 C    13.626763    15.647629    13.745259
 C    14.031890    14.588165    12.902674
 C    13.210798    14.099653    11.878107
 C    11.946330    14.657844    11.657668
 C    11.505067    15.667845    12.511062
 C    12.330254    16.149004    13.536683
 C    13.638185    12.941032    11.014979
 C    10.110101    16.211818    12.375839
 H    16.899546    17.303168     4.055469
 H    16.032628    18.832858     3.864758
 H    15.196272    18.769878     6.149597
 H    16.831385    18.120868     6.343327
 H    14.262401    15.576896     1.669133
 H    15.705267    14.197535     3.151997
 H    17.067456    15.278938     2.866949
 H    17.226175    13.299586     1.372794
 H    15.623787    13.624081     0.721535
 H    17.343784    14.491875    -0.849197
 H    18.094862    15.430273     0.436647
 H    16.678056    16.929588    -0.922155
 H    15.288985    15.854150    -0.734867
 H    16.660377    17.482914     1.475352
 H    15.067246    17.782139     0.785261
 H    13.955977    18.814143     2.365030
 H    11.704772    16.772817     2.788985
 H    12.653339    16.985107     1.319719
 H    11.714791    19.252022     0.987176
 H    10.420894    18.065348     1.131060
 H     9.934175    20.122736     2.492371
 H    10.067191    18.701566     3.519599
 H    11.364337    20.593876     4.522963
 H    12.272663    20.770210     3.026303
 H    12.306580    18.329326     4.900004
 H    13.597240    19.518831     4.710091
 H    17.105761    16.048333     7.818780
 H    17.855090    15.823262     5.474092
 H    16.864684    14.375902     5.265170
 H    19.239889    13.764223     5.638672
 H    19.285001    14.674691     7.142775
 H    17.548206    12.194655     6.611326
 H    18.966053    12.254877     7.653087
 H    17.845316    13.870813     9.170209
 H    16.851990    12.423901     8.999505
 H    15.395769    13.542603     7.351420
 H    15.466966    14.483662     8.838263
 H    13.836633    15.891212     8.495241
 H    12.294706    17.192260     7.039203
 H    13.195694    18.670480     7.373201
 H    11.206271    18.530061     8.859804
 H    11.732569    16.962113     9.463065
 H    12.367260    18.723859    11.094425
 H    13.201424    19.634230     9.838684
 H    13.978500    16.870488    10.924494
 H    14.870547    18.377925    11.158019
 H    15.439510    18.494273     8.768547
 H    15.915330    16.924397     9.412731
 H     6.119603     8.264085    15.925975
 H     6.947191     6.710985    16.106141
 H     7.818279     6.792922    13.827460
 H     6.188605     7.455268    13.628391
 H     8.772662     9.903400    18.346158
 H     7.409666    11.347467    16.834963
 H     5.998755    10.325353    17.117141
 H     5.937134    12.318118    18.615746
 H     7.513810    11.898697    19.272362
 H     5.740277    11.118586    20.829647
 H     4.944194    10.233840    19.533539
 H     6.264228     8.644032    20.883575
 H     7.712131     9.644167    20.721014
 H     6.278709     8.119974    18.476277
 H     7.841277     7.719059    19.182077
 H     8.997060     6.617579    17.568704
 H    11.223163     8.723284    17.423261
 H    10.217929     8.345438    18.818125
 H    11.226578     6.097583    19.002815
 H    12.483348     7.332274    19.005786
 H    13.100321     5.418309    17.507007
 H    12.936086     6.903914    16.582189
 H    11.752758     5.038608    15.403261
 H    10.803715     4.719942    16.851428
 H    10.743511     7.276198    15.139317
 H     9.483098     6.045456    15.220737
 H     6.049365     9.715571    12.093216
 H     5.051829     9.534719    14.361631
 H     5.963465    10.956341    14.890392
 H     3.622283    11.570720    14.336423
 H     3.779283    10.881896    12.727074
 H     5.331096    13.311062    13.793569
 H     4.055644    13.348450    12.581112
 H     5.446561    12.006658    11.013795
 H     6.332122    13.443384    11.516425
 H     7.572029    12.123367    13.225009
 H     7.809835    11.454236    11.608417
 H     9.142694     9.714994    11.496619
 H    10.725922     8.396937    12.904406
 H     9.822909     6.922734    12.565263
 H    11.783515     7.095201    11.042886
 H    11.237832     8.668405    10.472173
 H    10.579029     6.924714     8.828995
 H     9.773980     5.994048    10.089213
 H     8.962190     8.770558     9.061218
 H     8.073419     7.262448     8.820714
 H     7.559382     7.100469    11.221405
 H     7.052307     8.673490    10.607138
 H    12.085875    15.088394     4.040090
 H    11.487788    13.863731     2.963945
 H    13.141452    13.648405     3.535685
 H    10.612390    13.489594     5.323834
 H    11.637282    12.123475     4.890944
 H    13.616445    13.224203     6.039836
 H    12.304731    13.070349     7.203581
 H    12.522186    14.646959     6.494452
 H    11.092806    10.232889    15.866234
 H    11.804103    11.354629    16.990234
 H    10.144171    11.691167    16.514495
 H    12.580246    11.812534    14.598341
 H    11.688597    13.215181    15.185366
 H     9.577103    12.368098    14.079361
 H    10.841258    12.461504    12.852574
 H    10.503314    10.879781    13.493034
 H     8.157935     8.128278     2.433784
 H     8.921886     4.043445     3.562380
 H     9.144049     7.174842     6.509732
 H    10.499667     9.270885     3.009792
 H    10.040278    13.017582     0.935448
 H     7.369849    11.998561     4.152247
 H     6.165985    10.030149     3.325009
 H     2.940735     9.229127     6.048953
 H     7.021479     8.877490     7.385877
 H     7.979571    11.423877     6.830530
 H    11.688378    11.350112     9.017244
 H    11.051588     8.620615     5.747246
 H    14.815550    17.478016    17.501848
 H    14.061732    21.561868    16.354512
 H    13.820224    18.417634    13.424328
 H    12.465677    16.334491    16.937764
 H    12.913387    12.577127    18.993257
 H    15.569115    13.592243    15.764154
 H    16.811160    15.550455    16.614477
 H    20.038542    16.337735    13.886665
 H    15.957123    16.718150    12.557784
 H    15.013591    14.139538    13.046992
 H    11.318706    14.313772    10.844827
 H    11.951534    16.939569    14.184002
 F    11.994076     9.511081     1.103332
 F    11.335074    11.129850    -0.280460
 F    12.708827    11.538818     1.402425
 F     6.794644    14.097344     3.031142
 F     7.790823    14.355677     1.106214
 F     8.844495    14.960643     2.950231
 F     7.998040    12.290936     9.313691
 F     9.023231    13.774293     8.116095
 F    10.027451    12.932513     9.891888
 F    12.903335     8.002232     7.532283
 F    13.723955     9.758789     6.503874
 F    13.490423     9.779237     8.706286
 F    10.977257    16.073155    18.833023
 F    11.578274    14.446682    20.222463
 F    10.260494    14.038331    18.527801
 F    10.073962    17.580993    12.401141
 F     9.318566    15.815939    13.437549
 F     9.486972    15.799570    11.230085
 F     6.988037     5.908362     1.031830
 F     9.095099     6.415768     0.591932
 F     8.529650     4.369314     1.179688
 F     9.615525     3.274187     5.761165
 F     8.385436     4.464839     7.163512
 F    10.512200     4.906969     6.938745
 F     4.001998     9.992685     2.277597
 F     2.339721     9.325954     3.547437
 F     3.106812    11.405067     3.692849
 F     3.243261     7.919058     8.123003
 F     4.102864     9.785778     8.934837
 F     5.258928     7.955186     9.003432
 F    15.982551    19.675426    18.902697
 F    13.870314    19.230326    19.345788
 F    14.447780    21.263365    18.751540
 F    13.359889    22.314662    14.108365
 F    14.596314    21.109171    12.764035
 F    12.461452    20.666690    12.992315
 F    16.361484    11.822546    17.646235
 F    14.576898    10.937199    18.601560
 F    14.821935    10.848150    16.403792
 F    14.971095    12.694329    11.074278
 F    13.028893    11.753320    11.369047
 F    13.325713    13.154262     9.681099
 F    18.975084    15.584889    17.658425
 F    20.637557    16.252095    16.388583
 F    19.870082    14.172694    16.242955
 F    19.734120    17.658932    11.812734
 F    18.873393    15.793731    11.000890
 F    17.717946    17.623482    10.933242

  314
Propane Heavy Fixed
Rh    13.745137    15.403176     5.003267
Rh     9.231721    10.174303    14.932450
 P    15.073362    16.346807     6.489873
 P    14.579358    16.880478     3.560120
 P     7.903496     9.230671    13.445844
 P     8.397500     8.697000    16.375596
 B     8.410027     9.417225     4.922128
 B    14.566831    16.160253    15.013588
 C    16.009502    17.813516     4.371903
 C    15.853349    17.940357     5.767403
 C    15.220096    16.105692     1.995565
 C    16.145508    14.895790     2.304569
 C    16.498338    14.124191     0.950934
 C    17.129323    15.085534    -0.005981
 C    16.277047    16.371434    -0.281094
 C    15.873986    17.037554     1.018715
 C    13.385003    18.163513     2.940518
 C    12.206807    17.570140     2.298588
 C    11.176209    18.597629     1.766305
 C    10.710212    19.518534     2.894666
 C    11.869650    20.162023     3.564506
 C    12.887832    19.105963     4.094796
 C    16.488261    15.280394     7.077179
 C    17.454081    14.926720     5.942837
 C    18.607214    14.000554     6.481102
 C    18.061833    12.756698     7.152935
 C    17.120612    13.100229     8.275316
 C    15.953262    14.014950     7.725090
 C    14.207664    16.851967     8.071972
 C    12.892080    17.656489     7.743032
 C    12.075001    17.905734     9.072745
 C    12.948403    18.581385    10.115383
 C    14.270646    17.862760    10.382521
 C    15.043225    17.579087     9.080719
 C     6.967356     7.763963    15.563814
 C     7.123509     7.637122    14.168314
 C     7.756762     9.471787    17.940151
 C     6.831350    10.681688    17.631148
 C     6.478520    11.453287    18.984783
 C     5.847535    10.491945    19.941697
 C     6.699811     9.206044    20.216810
 C     7.102872     8.539924    18.917002
 C     9.591854     7.413966    16.995199
 C    10.770051     8.007339    17.637129
 C    11.800649     6.979850    18.169412
 C    12.266646     6.058944    17.041051
 C    11.107207     5.415455    16.371211
 C    10.089026     6.471516    15.840921
 C     6.488597    10.297084    12.858537
 C     5.522777    10.650758    13.992880
 C     4.369644    11.576924    13.454615
 C     4.915025    12.820780    12.782782
 C     5.856246    12.477250    11.660401
 C     7.023595    11.562529    12.210626
 C     8.769194     8.725511    11.863745
 C    10.084778     7.920989    12.192684
 C    10.901857     7.671744    10.862972
 C    10.028455     6.996093     9.820334
 C     8.706211     7.714718     9.553195
 C     7.933633     7.998392    10.854998
 C    12.132862    14.025125     3.753895
 C    11.706674    13.209854     4.989910
 C    12.476623    13.690333     6.213963
 C    10.843996    11.552354    16.181821
 C    11.270184    12.367624    14.945807
 C    10.500235    11.887145    13.721754
 C     8.657746     7.839459     4.507466
 C     8.405897     7.365972     3.201676
 C     8.473749     6.011436     2.868750
 C     8.822300     5.090930     3.861548
 C     9.052021     5.495961     5.145408
 C     8.978334     6.857262     5.466374
 C     8.269806     5.606596     1.457301
 C     9.420809     4.525104     6.239879
 C     8.845606    10.476981     3.688108
 C     9.972382    10.216567     2.868750
 C    10.396631    11.108754     1.921803
 C     9.750676    12.330345     1.732414
 C     8.653666    12.615560     2.547785
 C     8.227499    11.716738     3.500712
 C    11.657833    10.813796     1.016722
 C     7.994913    13.986032     2.390292
 C     6.793508     9.492790     5.272997
 C     5.819820     9.755793     4.310102
 C     4.451783     9.679272     4.597176
 C     4.032842     9.338231     5.857114
 C     4.939376     9.057664     6.849912
 C     6.325170     9.149793     6.562838
 C     3.475221    10.014048     3.504699
 C     4.535517     8.699653     8.231457
 C     9.360540     9.929349     6.186053
 C     8.969530    10.992761     7.043289
 C     9.783520    11.469196     8.036087
 C    11.078887    10.940568     8.239432
 C    11.482899     9.910450     7.406119
 C    10.659925     9.422701     6.395378
 C     9.334744    12.675982     8.939175
 C    12.909137     9.386203     7.587534
 C    14.319112    17.738020    15.428251
 C    14.570961    18.211507    16.734041
 C    14.503108    19.566043    17.066967
 C    14.154558    20.486548    16.074168
 C    13.924837    20.081518    14.790308
 C    13.998524    18.720217    14.469343
 C    14.707052    19.970882    18.478416
 C    13.556049    21.052374    13.695837
 C    14.131252    15.100497    16.247609
 C    13.004476    15.360912    17.066967
 C    12.580227    14.468724    18.013914
 C    13.226182    13.247133    18.203303
 C    14.323192    12.961918    17.387932
 C    14.749359    13.860740    16.435005
 C    11.319025    14.763682    18.918995
 C    14.981945    11.591446    17.545424
 C    16.183350    16.084688    14.662720
 C    17.157038    15.821686    15.625615
 C    18.525075    15.898206    15.338540
 C    18.944016    16.239248    14.078603
 C    18.037482    16.519814    13.085804
 C    16.651688    16.427685    13.372879
 C    19.501637    15.563431    16.431018
 C    18.441341    16.877825    11.704259
 C    13.616318    15.648130    13.749664
 C    14.007328    14.584718    12.892428
 C    13.193338    14.108282    11.899629
 C    11.897971    14.636911    11.696285
 C    11.493959    15.667029    12.529598
 C    12.316933    16.154778    13.540339
 C    13.642114    12.901497    10.996541
 C    10.067721    16.191275    12.348183
 H    16.896517    17.223786     4.093378
 H    16.120044    18.778329     3.849598
 H    15.159218    18.740653     6.062168
 H    16.795363    18.129053     6.305831
 H    14.299395    15.691529     1.546020
 H    15.669296    14.215047     3.023915
 H    17.083643    15.245557     2.759357
 H    17.166094    13.281733     1.179380
 H    15.570290    13.696928     0.543774
 H    17.343192    14.591181    -0.966168
 H    18.107704    15.403501     0.385458
 H    16.852913    17.073439    -0.899808
 H    15.380416    16.087181    -0.853649
 H    16.772044    17.464878     1.487112
 H    15.224997    17.897118     0.795141
 H    13.954872    18.778197     2.223130
 H    11.680079    16.930431     3.025532
 H    12.485921    16.903353     1.470424
 H    11.636834    19.193415     0.963565
 H    10.330672    18.059312     1.315722
 H    10.012477    20.269964     2.494527
 H    10.126219    18.930054     3.618970
 H    11.561686    20.803223     4.404446
 H    12.381982    20.816770     2.849501
 H    12.412860    18.485046     4.868764
 H    13.733420    19.625259     4.566353
 H    17.024850    15.882834     7.829318
 H    17.900248    15.828925     5.501987
 H    16.905089    14.405656     5.145219
 H    19.269744    13.743283     5.641751
 H    19.218550    14.578715     7.189511
 H    17.540737    12.134399     6.409340
 H    18.889528    12.134530     7.529689
 H    17.647432    13.642845     9.073905
 H    16.680922    12.203724     8.731427
 H    15.395616    13.429870     6.979372
 H    15.258046    14.239487     8.542889
 H    13.882693    15.885318     8.494850
 H    12.284323    17.115806     7.004788
 H    13.156707    18.627401     7.300290
 H    11.188564    18.514498     8.848136
 H    11.709502    16.936199     9.442730
 H    12.390599    18.687163    11.059084
 H    13.164748    19.608650     9.783651
 H    14.073420    16.908694    10.897118
 H    14.900307    18.463386    11.054747
 H    15.387721    18.534478     8.659357
 H    15.950332    17.009144     9.321124
 H     6.080499     8.353894    15.842379
 H     6.856627     6.799146    16.086060
 H     7.817406     6.836613    13.873577
 H     6.181400     7.448648    13.629949
 H     8.677373     9.885951    18.389912
 H     7.307939    11.362977    16.912583
 H     5.893894    10.331749    17.175181
 H     5.813172    12.297171    18.757646
 H     7.407590    11.876608    19.390915
 H     5.633496    10.985220    20.902962
 H     4.868787    10.174553    19.551466
 H     6.124121     8.503792    20.835434
 H     7.596648     9.490105    20.789153
 H     6.204791     8.112647    18.448605
 H     7.751733     7.680310    19.140764
 H     9.022068     6.799322    17.712666
 H    11.296047     8.646343    16.908984
 H    10.491155     8.674717    18.464873
 H    11.339707     6.384064    18.971982
 H    12.646102     7.517710    18.620764
 H    12.964367     5.307559    17.441279
 H    12.850827     6.647070    16.316592
 H    11.415348     4.774311    15.531302
 H    10.594869     4.760668    17.086165
 H    10.563906     7.092397    15.066860
 H     9.243368     5.952240    15.369481
 H     5.952574     9.694177    12.106292
 H     5.076463     9.748812    14.434431
 H     6.072305    11.171885    14.790121
 H     3.705324    11.833449    14.293599
 H     3.758587    10.998957    12.745917
 H     5.439547    13.439398    13.527274
 H     4.089665    13.445940    12.409620
 H     5.329747    11.935983    10.860615
 H     6.294961    13.374932    11.206845
 H     7.574790    12.148117    12.961280
 H     7.723550    11.329536    11.404473
 H     9.093982     9.692000    11.440531
 H    10.692664     8.461695    12.930770
 H     9.819809     6.950214    12.635487
 H    11.788166     7.062845    11.087755
 H    11.267921     8.641327    10.493543
 H    10.586456     6.890452     8.876719
 H     9.812105     5.968826    10.152057
 H     8.902867     8.668912     9.038640
 H     8.076246     7.114109     8.881212
 H     7.589219     7.043098    11.276602
 H     7.026753     8.568588    10.614492
 H    11.970289    15.124125     3.937938
 H    11.548955    13.825805     2.849472
 H    13.191966    13.813279     3.481149
 H    10.625055    13.313559     5.156692
 H    11.887578    12.139955     4.813961
 H    13.587980    13.612402     6.037060
 H    12.322871    13.091565     7.119948
 H    12.187292    14.730103     6.489777
 H    11.010259    10.453938    15.999665
 H    11.420775    11.758653    17.089559
 H     9.782424    11.759561    16.450521
 H    12.351954    12.264772    14.779223
 H    11.088896    13.437457    15.121914
 H     9.389337    11.968224    13.898616
 H    10.658969    12.481534    12.813933
 H    10.787869    10.846239    13.447919
 H     8.149544     8.083837     2.422338
 H     8.917404     4.038469     3.600534
 H     9.169905     7.162315     6.495215
 H    10.505426     9.273919     2.988212
 H    10.072110    13.027542     0.962503
 H     7.372420    11.983588     4.121398
 H     6.126964    10.004413     3.295811
 H     2.967072     9.271099     6.069973
 H     7.041541     8.920957     7.349737
 H     7.983160    11.437610     6.905571
 H    11.721967    11.317124     9.026612
 H    11.032263     8.622020     5.756401
 H    14.827193    17.493681    17.513470
 H    14.062588    21.539020    16.334622
 H    13.806819    18.415281    13.440532
 H    12.470903    16.303079    16.945919
 H    12.901303    12.549123    18.969005
 H    15.602822    13.592973    15.810311
 H    16.849952    15.572439    16.639787
 H    20.009773    16.306399    13.865789
 H    15.935175    16.657064    12.586270
 H    14.994230    14.143087    13.026666
 H    11.270382    14.295510    10.888810
 H    11.945495    16.956704    14.178333
 F    12.069892     9.520090     1.100229
 F    11.402961    11.129423    -0.295857
 F    12.710409    11.603598     1.401472
 F     6.785772    14.092034     3.027273
 F     7.788676    14.353984     1.098507
 F     8.789108    14.967395     2.952660
 F     8.140397    12.376072     9.525207
 F     9.157933    13.826532     8.212089
 F    10.227623    12.929587     9.948540
 F    12.906698     8.002862     7.603020
 F    13.733209     9.759928     6.560269
 F    13.497394     9.788841     8.735479
 F    10.906918    16.057392    18.835491
 F    11.573602    14.447934    20.231742
 F    10.266182    13.973715    18.534479
 F    10.070076    17.574530    12.332637
 F     9.243726    15.817442    13.375014
 F     9.479559    15.788814    11.198954
 F     6.989693     5.898561     1.032541
 F     9.099966     6.339299     0.600346
 F     8.527326     4.304096     1.185079
 F     9.691529     3.269739     5.755832
 F     8.406242     4.333060     7.160401
 F    10.516357     4.913675     6.945453
 F     4.009135     9.911952     2.263190
 F     2.344832     9.245933     3.544232
 F     3.046406    11.333091     3.618745
 F     3.386470     7.919476     8.199991
 F     4.251248     9.783007     9.012235
 F     5.464100     7.970786     8.927768
 F    15.987214    19.678935    18.903246
 F    13.876828    19.238189    19.335461
 F    14.449650    21.273276    18.750579
 F    13.289548    22.306652    14.174614
 F    14.578148    21.182169    12.774483
 F    12.458183    20.664877    12.990710
 F    16.349764    11.682560    17.720027
 F    14.507984    10.867597    18.598687
 F    14.816840    10.840615    16.399430
 F    14.982946    12.689793    11.072502
 F    13.029526    11.739245    11.372180
 F    13.332800    13.087122     9.671713
 F    18.967686    15.665558    17.672303
 F    20.632095    16.331582    16.391499
 F    19.930482    14.244454    16.316956
 F    19.590391    17.657987    11.735746
 F    18.725641    15.794426    10.923427
 F    17.512766    17.606682    11.007919
  640
Butane Fully Optimised
Rh     9.607266    13.990061    15.132627
Rh     9.700591     3.666238     5.044209
Rh    -0.139982     5.160338    15.132629
Rh    -0.046660    12.495962     5.044211
 P     9.960283    12.370673    13.663597
 P     9.254250    12.370673    16.601658
 P     9.347573     5.285624     6.513239
 P    10.053606     5.285626     3.575179
 P     0.213035     3.541019    13.663617
 P    -0.493001     3.541018    16.601639
 P    -0.399678    14.115282     6.513222
 P     0.306357    14.115280     3.575199
 B     9.607265     4.661424    15.132627
 B     9.700587    12.994875     5.044213
 B    -0.139991    13.489726    15.132638
 B    -0.046658     4.166586     5.044210
 C    10.833513     5.684598    15.506794
 C    10.958921     6.229581    16.797400
 C    11.914222     7.205182    17.103727
 C    12.799689     7.677407    16.125581
 C    12.690129     7.154198    14.831356
 C    11.720390     6.184768    14.533446
 C    11.971382     7.723988    18.514427
 C    13.585343     7.636080    13.715158
 C     9.994328     3.647504    13.905919
 C     8.999234     3.133860    13.060886
 C     9.276602     2.212425    12.042858
 C    10.581365     1.759044    11.822388
 C    11.585217     2.222483    12.684275
 C    11.292237     3.141090    13.703483
 C     8.080223     1.724500    11.274229
 C    13.007174     1.733158    12.575200
 C     8.381018     5.684601    14.758458
 C     8.255607     6.229586    13.467853
 C     7.300314     7.205193    13.161525
 C     6.414841     7.677409    14.139669
 C     6.524406     7.154200    15.433895
 C     7.494141     6.184766    15.731808
 C     7.243148     7.723981    11.750820
 C     5.629190     7.636071    16.550095
 C     9.220200     3.647510    16.359340
 C    10.215299     3.133858    17.204363
 C     9.937923     2.212430    18.222395
 C     8.633163     1.759040    18.442864
 C     7.629310     2.222485    17.580982
 C     7.922294     3.141086    16.561769
 C    11.134308     1.724523    18.991028
 C     6.207353     1.733160    17.690048
 C     8.474351    11.971694     4.670033
 C     8.348932    11.426716     3.379425
 C     7.393640    10.451108     3.073100
 C     6.508165     9.978897     4.051243
 C     6.617742    10.502100     5.345472
 C     7.587469    11.471544     5.643385
 C     7.336474     9.932321     1.662393
 C     5.722518    10.020246     6.461677
 C     9.313526    14.008810     6.270908
 C    10.308614    14.522425     7.115963
 C    10.031253    15.443888     8.133964
 C     8.726482    15.897244     8.354458
 C     7.722629    15.433826     7.492558
 C     8.015613    14.515201     6.473369
 C    11.227628    15.931784     8.902617
 C     6.300671    15.923152     7.601622
 C    10.926832    11.971699     5.418386
 C    11.052247    11.426718     6.708993
 C    12.007538    10.451107     7.015313
 C    12.893012     9.978890     6.037171
 C    12.783444    10.502098     4.742945
 C    11.813711    11.471536     4.445037
 C    12.064705     9.932321     8.426019
 C    13.678663    10.020232     3.626742
 C    10.087659    14.008780     3.817491
 C     9.092559    14.522451     2.972477
 C     9.369934    15.443862     1.954427
 C    10.674692    15.897262     1.733975
 C    11.678547    15.433806     2.595847
 C    11.385560    14.515220     3.615074
 C     8.173539    15.931793     1.185819
 C    13.100502    15.923140     2.486789
 C     1.086371    14.512782    15.506789
 C     1.211752    15.057807    16.797374
 C     2.167060    16.033384    17.103727
 C     3.052504    16.505654    16.125578
 C     2.942981    15.982386    14.831373
 C     1.973165    15.013050    14.533416
 C     2.224185    16.552132    18.514439
 C     3.838125    16.464226    13.715137
 C     0.247041    12.475701    13.905981
 C    -0.748019    11.962078    13.060894
 C    -0.470701    11.040541    12.042945
 C     0.834065    10.587180    11.822469
 C     1.837962    11.050605    12.684314
 C     1.544924    11.969214    13.703508
 C    -1.666981    10.552636    11.274169
 C     3.259946    10.561281    12.575259
 C    -1.366353    14.512773    14.758467
 C    -1.491731    15.057801    13.467883
 C    -2.447024    16.033394    13.161541
 C    -3.332483    16.505655    14.139680
 C    -3.222945    15.982387    15.433884
 C    -2.253122    15.013060    15.731853
 C    -2.504150    16.552090    11.750810
 C    -4.118115    16.464224    16.550097
 C    -0.527018    12.475701    16.359292
 C     0.468059    11.962061    17.204349
 C     0.190718    11.040563    18.222330
 C    -1.114038    10.587164    18.442772
 C    -2.117935    11.050628    17.580957
 C    -1.824900    11.969198    16.561723
 C     1.387032    10.552624    18.991038
 C    -3.539897    10.561259    17.690004
 C    -1.273011     3.143523     4.670050
 C    -1.398408     2.598508     3.379461
 C    -2.353690     1.622906     3.073115
 C    -3.239158     1.150664     4.051254
 C    -3.129615     1.673906     5.345470
 C    -2.159810     2.643258     5.643421
 C    -2.410837     1.104167     1.662398
 C    -4.024800     1.192067     6.461674
 C    -0.433689     5.180611     6.270864
 C     0.561381     5.694232     7.115939
 C     0.284043     6.615744     8.133907
 C    -1.020718     7.069129     8.354358
 C    -2.024614     6.605676     7.492533
 C    -1.731576     5.687099     6.473308
 C     1.480360     7.103671     8.902620
 C    -3.446576     7.095045     7.601590
 C     1.179689     3.143514     5.418367
 C     1.305093     2.598508     6.708959
 C     2.260358     1.622884     7.015295
 C     3.145843     1.150664     6.037162
 C     3.036291     1.673901     4.742946
 C     2.066489     2.643255     4.444995
 C     2.317507     1.104208     8.426032
 C     3.931475     1.192065     3.626742
 C     0.340373     5.180599     3.817545
 C    -0.654704     5.694222     2.972478
 C    -0.377366     6.615747     1.954522
 C     0.927394     7.069125     1.734047
 C     1.931286     6.605696     2.595893
 C     1.638253     5.687103     3.615104
 C    -1.573670     7.103653     1.185776
 C     3.353266     7.095009     2.486836
 C     9.859715    16.005509    13.645071
 C     9.410313    17.263515    14.394555
 C     9.354815    16.005509    16.620184
 C     9.804216    17.263515    15.870700
 C     9.448145     1.650789     6.531766
 C     9.897544     0.392783     5.782281
 C     9.953039     1.650789     3.556652
 C     9.503638     0.392783     4.306137
 C     0.112422     7.176259    13.645105
 C    -0.336938     8.434313    14.394550
 C    -0.392383     7.176260    16.620152
 C     0.056983     8.434311    15.870709
 C    -0.299059    10.480040     6.531734
 C     0.150303     9.221988     5.782290
 C     0.205743    10.480039     3.556686
 C    -0.243620     9.221987     4.306131
 C    11.727134    12.197921    13.085956
 C    12.683801    11.808178    14.231411
 C    14.139719    11.701648    13.739214
 C    14.603819    12.992757    13.053513
 C    13.665838    13.353118    11.894633
 C    12.212786    13.478723    12.379328
 C     8.980477    12.606752    12.097237
 C     7.479720    12.836087    12.370359
 C     6.750681    13.236454    11.076020
 C     6.932844    12.173340     9.983901
 C     8.419987    11.885315     9.729999
 C     9.179266    11.520784    11.022420
 C     9.520575    10.704609    14.367773
 C     7.487400    12.197919    17.179298
 C     6.530731    11.808179    16.033843
 C     5.074812    11.701648    16.526038
 C     4.610714    12.992756    17.211741
 C     5.548694    13.353115    18.370623
 C     7.001747    13.478719    17.885929
 C    10.234056    12.606752    18.168018
 C    11.734812    12.836087    17.894896
 C    12.463850    13.236454    19.189236
 C    12.281688    12.173340    20.281354
 C    10.794545    11.885315    20.535256
 C    10.035266    11.520783    19.242835
 C     9.693959    10.704609    15.897482
 C     7.580723     5.458377     7.090880
 C     6.624055     5.848121     5.945425
 C     5.168137     5.954652     6.437622
 C     4.704036     4.663542     7.123321
 C     5.642017     4.303179     8.282201
 C     7.095070     4.177575     7.797505
 C    10.327379     5.049547     8.079599
 C    11.828135     4.820212     7.806478
 C    12.557174     4.419845     9.100818
 C    12.375010     5.482960    10.192936
 C    10.887867     5.770985    10.446838
 C    10.128588     6.135515     9.154417
 C     9.787281     6.951690     5.809064
 C    11.820456     5.458379     2.997538
 C    12.777124     5.848122     4.142994
 C    14.233042     5.954652     3.650797
 C    14.697142     4.663543     2.965096
 C    13.759161     4.303183     1.806215
 C    12.306109     4.177578     2.290910
 C     9.073800     5.049547     2.008819
 C     7.573044     4.820212     2.281941
 C     6.844005     4.419845     0.987601
 C     7.026167     5.482960    -0.104516
 C     8.513310     5.770986    -0.358419
 C     9.272589     6.135516     0.934002
 C     9.613897     6.951690     4.279355
 C     1.979891     3.368550    13.085868
 C     2.936620     2.978853    14.231287
 C     4.392587     2.872781    13.739135
 C     4.856410     4.164140    13.053723
 C     3.918424     4.524429    11.894828
 C     2.465302     4.649563    12.379430
 C    -0.766804     3.777497    12.097355
 C    -2.267528     4.007003    12.370485
 C    -2.996403     4.407887    11.076212
 C    -2.814391     3.345026     9.983819
 C    -1.327292     3.056773     9.729906
 C    -0.568116     2.691805    11.022263
 C    -0.226640     1.874893    14.367757
 C    -2.259858     3.368552    17.179387
 C    -3.216586     2.978853    16.033968
 C    -4.672553     2.872782    16.526120
 C    -5.136377     4.164142    17.211532
 C    -4.198390     4.524431    18.370427
 C    -2.745268     4.649565    17.885824
 C     0.486837     3.777497    18.167903
 C     1.987562     4.007001    17.894772
 C     2.716436     4.407885    19.189045
 C     2.534424     3.345024    20.281438
 C     1.047324     3.056771    20.535350
 C     0.288148     2.691804    19.242993
 C    -0.053327     1.874893    15.897498
 C    -2.166536    14.287747     7.090968
 C    -3.123264    14.677450     5.945550
 C    -4.579231    14.783520     6.437704
 C    -5.043055    13.492159     7.123112
 C    -4.105068    13.131867     8.282006
 C    -2.651946    13.006733     7.797403
 C     0.580160    13.878802     8.079485
 C     2.080885    13.649299     7.806353
 C     2.809758    13.248414     9.100627
 C     2.627746    14.311276    10.193020
 C     1.140646    14.599529    10.446931
 C     0.381470    14.964496     9.154574
 C     0.039995    15.781406     5.809079
 C     2.073213    14.287750     2.997450
 C     3.029941    14.677447     4.142869
 C     4.485909    14.783520     3.650717
 C     4.949732    13.492160     2.965306
 C     4.011746    13.131870     1.806410
 C     2.558624    13.006737     2.291014
 C    -0.673481    13.878803     2.008936
 C    -2.174205    13.649297     2.282066
 C    -2.903081    13.248413     0.987794
 C    -2.721068    14.311274    -0.104599
 C    -1.233969    14.599528    -0.358513
 C    -0.474794    14.964496     0.933845
 C    -0.133318    15.781406     4.279339
 H    10.286085     5.894968    17.586507
 H    13.550935     8.425224    16.364198
 H    11.656843     5.814600    13.510252
 H     7.969321     3.460310    13.199107
 H    10.808541     1.056031    11.027174
 H    12.103600     3.472932    14.351480
 H     8.928443     5.894975    12.678746
 H     5.663596     8.425230    13.901057
 H     7.557689     5.814601    16.755004
 H    11.245212     3.460311    17.066150
 H     8.405988     1.056029    19.238080
 H     7.110931     3.472936    15.913776
 H     9.021779    11.761312     2.590320
 H     5.756921     9.231076     3.812634
 H     7.651026    11.841712     6.666579
 H    11.338532    14.195990     6.977733
 H     8.499313    16.600270     9.149659
 H     7.204256    14.183370     5.825358
 H    10.379403    11.761313     7.498102
 H    13.644251     9.231064     6.275784
 H    11.750162    11.841709     3.421846
 H     8.062649    14.195987     3.110675
 H    10.901878    16.600264     0.938754
 H    12.196925    14.183361     4.263059
 H     0.539006    14.723120    17.586517
 H     3.803781    17.253454    16.364188
 H     1.909727    14.642844    13.510232
 H    -1.777947    12.288512    13.199090
 H     1.061209     9.884151    11.027264
 H     2.356273    12.301013    14.351542
 H    -0.818983    14.723114    12.678742
 H    -4.083758    17.253458    13.901076
 H    -2.189699    14.642847    16.755036
 H     1.497981    12.288505    17.066146
 H    -1.341181     9.884155    19.237999
 H    -2.636254    12.301033    15.913715
 H    -0.725656     2.933196     2.590324
 H    -3.990420     0.402851     3.812642
 H    -2.096368     3.013455     6.666610
 H     1.591307     5.367799     6.977730
 H    -1.247863     7.772143     9.149579
 H    -2.542923     5.355274     5.825286
 H     0.632331     2.933180     7.498094
 H     3.897103     0.402845     6.275761
 H     2.003047     3.013454     3.421808
 H    -1.684631     5.367790     3.110685
 H     1.154530     7.772152     0.938837
 H     2.449601     5.355278     4.263123
 H     9.859598    18.143522    13.921842
 H     8.321978    17.383488    14.296328
 H    10.861976    15.671448    13.972525
 H     9.924267    16.137090    12.556396
 H     9.071484    15.185640    13.729481
 H     9.354930    18.143521    16.343414
 H    10.892551    17.383488    15.968927
 H     8.352554    15.671447    16.292730
 H     9.290263    16.137089    17.708859
 H    10.143046    15.185639    16.535774
 H     9.448259    -0.487223     6.254995
 H    10.985879     0.272809     5.880504
 H     8.445884     1.984852     6.204314
 H     9.383595     1.519209     7.620441
 H    10.236376     2.470658     6.447354
 H     9.952921    -0.487223     3.833423
 H     8.415302     0.272812     4.207912
 H    10.955301     1.984849     3.884104
 H    10.017590     1.519208     2.467977
 H     9.164810     2.470659     3.641063
 H     0.112365     9.314293    13.921777
 H    -1.425272     8.554319    14.296331
 H     1.114695     6.842243    13.972528
 H     0.176890     7.307798    12.556420
 H    -0.675756     6.356379    13.729672
 H    -0.392315     9.314293    16.343483
 H     1.145318     8.554311    15.968927
 H    -1.394659     6.842249    16.292730
 H    -0.456849     7.307797    17.708838
 H     0.395791     6.356375    16.535584
 H    -0.298997     8.342007     6.255064
 H     1.238637     9.101984     5.880507
 H    -1.301334    10.814053     6.204314
 H    -0.363524    10.348503     7.620420
 H     0.489117    11.299923     6.447165
 H     0.205680     8.342006     3.833357
 H    -1.331955     9.101984     4.207914
 H     1.208017    10.814053     3.884108
 H     0.270208    10.348501     2.468001
 H    -0.582434    11.299922     3.641253
 H    11.710944    11.372637    12.353666
 H     9.388882    13.554407    11.705011
 H     7.346639    13.605675    13.145891
 H     7.030527    11.913263    12.768409
 H     5.683220    13.397228    11.284777
 H     7.145491    14.201664    10.722572
 H     6.447164    12.498576     9.051877
 H     6.425998    11.246106    10.289238
 H     8.889147    12.773215     9.277080
 H     8.530502    11.064227     9.006023
 H     8.811636    10.557712    11.402571
 H    10.243903    11.383566    10.792943
 H     8.472762    10.517788    14.095198
 H    10.125655     9.920934    13.889224
 H    12.379429    10.849801    14.676722
 H    12.613626    12.566055    15.026453
 H    14.789774    11.449096    14.589649
 H    14.225807    10.864334    13.032117
 H    14.625666    13.816749    13.782789
 H    15.632144    12.883485    12.680373
 H    13.728430    12.578221    11.115922
 H    13.976076    14.295272    11.419745
 H    12.151575    14.315146    13.091031
 H    11.559381    13.730899    11.533999
 H     7.503588    11.372634    17.911587
 H     9.825650    13.554407    18.560244
 H    11.867893    13.605675    17.119364
 H    12.184006    11.913263    17.496846
 H    13.531311    13.397228    18.980478
 H    12.069041    14.201663    19.542684
 H    12.767367    12.498576    21.213378
 H    12.788535    11.246106    19.976017
 H    10.325385    12.773215    20.988175
 H    10.684030    11.064227    21.259232
 H    10.402897    10.557712    18.862683
 H     8.970629    11.383566    19.472312
 H    10.741772    10.517788    16.170056
 H     9.088880     9.920933    16.376030
 H     6.835104    10.849802    15.588530
 H     6.600908    12.566056    15.238802
 H     4.424758    11.449097    15.675602
 H     4.988725    10.864333    17.233134
 H     4.588868    13.816749    16.482467
 H     3.582388    12.883485    17.584880
 H     5.486101    12.578216    19.149332
 H     5.238456    14.295268    18.845512
 H     7.062958    14.315144    17.174227
 H     7.655151    13.730894    18.731259
 H     7.596912     6.283660     7.823171
 H     9.918974     4.101891     8.471826
 H    11.961217     4.050624     7.030946
 H    12.277329     5.743036     7.408427
 H    13.624634     4.259071     8.892061
 H    12.162363     3.454636     9.454266
 H    12.860690     5.157724    11.124960
 H    12.881857     6.410194     9.887599
 H    10.418707     4.883084    10.899756
 H    10.777351     6.592073    11.170814
 H    10.496218     7.098587     8.774264
 H     9.063952     6.272732     9.383893
 H    10.835094     7.138511     6.081639
 H     9.182201     7.735364     6.287612
 H     6.928428     6.806500     5.500115
 H     6.694231     5.090246     5.150381
 H     4.518083     6.207206     5.587187
 H     5.082051     6.791965     7.144719
 H     4.682188     3.839552     6.394045
 H     3.675711     4.772814     7.496462
 H     5.579426     5.078075     9.060913
 H     5.331779     3.361025     8.757087
 H     7.156279     3.341153     7.085800
 H     7.748474     3.925395     8.642833
 H    11.804266     6.283663     2.265249
 H     9.482205     4.101892     1.616592
 H     7.439963     4.050623     3.057472
 H     7.123849     5.743035     2.679992
 H     5.776544     4.259070     1.196359
 H     7.238816     3.454636     0.634153
 H     6.540487     5.157724    -1.036540
 H     6.519320     6.410193     0.200821
 H     8.982470     4.883085    -0.811338
 H     8.623825     6.592074    -1.082395
 H     8.904959     7.098588     1.314154
 H    10.337225     6.272734     0.704525
 H     8.566084     7.138511     4.006780
 H    10.218977     7.735364     3.800807
 H    12.472751     6.806499     4.588305
 H    12.706948     5.090245     4.938036
 H    14.883096     6.207204     4.501233
 H    14.319130     6.791967     2.943701
 H    14.718989     3.839551     3.694372
 H    15.725468     4.772815     2.591957
 H    13.821753     5.078080     1.027505
 H    14.069399     3.361029     1.331327
 H    12.244898     3.341154     3.002613
 H    11.652704     3.925402     1.445581
 H     1.963828     2.543361    12.353469
 H    -0.358270     4.725203    11.705378
 H    -2.400498     4.776395    13.146231
 H    -2.716903     3.084145    12.768249
 H    -4.063843     4.568842    11.284937
 H    -2.601352     5.373105    10.723055
 H    -3.299961     3.670602     9.051857
 H    -3.321438     2.417816    10.288892
 H    -0.857952     3.944689     9.277203
 H    -1.216906     2.235832     9.005743
 H    -0.935879     1.728692    11.402157
 H     0.496512     2.554512    10.792804
 H    -1.274443     1.688063    14.095141
 H     0.378474     1.091225    13.889239
 H     2.632452     2.020332    14.676434
 H     2.866226     3.736588    15.026445
 H     5.042659     2.620200    14.589546
 H     4.478911     2.035644    13.031860
 H     4.877967     4.988011    13.783146
 H     5.884800     4.055216    12.680656
 H     3.981299     3.749683    11.115992
 H     4.228428     5.466752    11.420120
 H     2.403843     5.485858    13.091261
 H     1.811902     4.901719    11.534089
 H    -2.243795     2.543363    17.911786
 H     0.078303     4.725202    18.559879
 H     2.120532     4.776394    17.119027
 H     2.436935     3.084142    17.497007
 H     3.783875     4.568839    18.980321
 H     2.321386     5.373103    19.542203
 H     3.019993     3.670600    21.213401
 H     3.041471     2.417813    19.976365
 H     0.577985     3.944687    20.988055
 H     0.936938     2.235831    21.259513
 H     0.655912     1.728691    18.863100
 H    -0.776479     2.554512    19.472453
 H     0.994476     1.688063    16.170115
 H    -0.658441     1.091225    16.376017
 H    -2.912418     2.020333    15.588821
 H    -3.146192     3.736589    15.238810
 H    -5.322626     2.620201    15.675710
 H    -4.758877     2.035645    17.233395
 H    -5.157934     4.988012    16.482109
 H    -6.164766     4.055217    17.584600
 H    -4.261265     3.749686    19.149263
 H    -4.508394     5.466755    18.845134
 H    -2.683810     5.485858    17.173992
 H    -2.091867     4.901722    18.731165
 H    -2.150472    15.112934     7.823369
 H     0.171624    12.931097     8.471461
 H     2.213854    12.879906     7.030608
 H     2.530259    14.572157     7.408589
 H     3.877197    13.087460     8.891902
 H     2.414708    12.283196     9.453785
 H     3.113315    13.985700    11.124983
 H     3.134794    15.238485     9.887947
 H     0.671307    13.711613    10.899636
 H     1.030260    15.420469    11.171095
 H     0.749233    15.927610     8.774681
 H    -0.683157    15.101788     9.384035
 H     1.087798    15.968237     6.081697
 H    -0.565120    16.565073     6.287599
 H    -2.819095    15.635971     5.500406
 H    -3.052870    13.919716     5.150391
 H    -5.229303    15.036103     5.587294
 H    -4.665553    15.620656     7.144980
 H    -5.064613    12.668291     6.393688
 H    -6.071444    13.601084     7.496181
 H    -4.167941    13.906610     9.060844
 H    -4.415072    12.189542     8.756711
 H    -2.590489    12.170442     7.085568
 H    -1.998546    12.754573     8.642743
 H     2.057150    15.112939     2.265051
 H    -0.264947    12.931098     1.616959
 H    -2.307175    12.879904     3.057812
 H    -2.623580    14.572154     2.679830
 H    -3.970520    13.087458     1.196518
 H    -2.508030    12.283195     0.634636
 H    -3.206638    13.985698    -1.036562
 H    -3.228116    15.238484     0.200475
 H    -0.764629    13.711611    -0.811216
 H    -1.123583    15.420468    -1.082675
 H    -0.842557    15.927608     1.313739
 H     0.589834    15.101789     0.704385
 H    -1.181121    15.968237     4.006723
 H     0.471796    16.565075     3.800821
 H     2.725774    15.635968     4.588016
 H     2.959548    13.919713     4.938028
 H     5.135981    15.036101     4.501128
 H     4.572233    15.620656     2.943442
 H     4.971290    12.668290     3.694728
 H     5.978122    13.601084     2.592238
 H     4.074621    13.906616     1.027575
 H     4.321750    12.189547     1.331703
 H     2.497166    12.170442     3.002845
 H     1.905225    12.754579     1.445672
 F    12.757587     8.829977    18.637390
 F    10.728026     8.088638    18.985220
 F    12.452971     6.775569    19.400869
 F    14.592217     8.458174    14.150326
 F    14.180963     6.609471    13.033338
 F    12.875431     8.320696    12.753153
 F     7.331318     2.794337    10.853112
 F     8.360450     0.964035    10.162186
 F     7.252046     0.955624    12.051471
 F    13.248682     0.958829    11.482727
 F    13.373631     0.960643    13.662785
 F    13.891137     2.789981    12.540562
 F     6.456956     8.829984    11.627887
 F     8.486527     8.088655    11.280096
 F     6.761534     6.775559    10.864390
 F     4.622317     8.458185    16.114973
 F     5.033556     6.609473    17.231918
 F     6.339075     8.320711    17.512104
 F    11.883228     2.794351    19.412136
 F    10.854101     0.963997    20.103037
 F    11.962462     0.955540    18.213842
 F     5.965852     0.958845    18.782530
 F     5.840952     0.960612    16.602468
 F     5.323401     2.789992    17.724747
 F     6.550279     8.826317     1.539486
 F     8.579856     9.567609     1.191699
 F     6.854840    10.880746     0.775978
 F     4.715663     9.198083     6.026612
 F     5.126878    11.046830     7.143513
 F     6.432365     9.335569     7.423684
 F    11.976548    14.861951     9.323715
 F    10.947416    16.692302    10.014631
 F    12.055778    16.700758     8.125419
 F     6.059156    16.697435     8.694122
 F     5.934270    16.695697     6.514036
 F     5.416731    14.866311     7.636357
 F    12.850897     8.826322     8.548963
 F    10.821337     9.567639     8.896765
 F    12.546318    10.880739     9.312450
 F    14.685529     9.198103     4.061856
 F    14.274294    11.046828     2.944914
 F    12.968787     9.335584     2.664735
 F     7.424639    14.861953     0.764700
 F     8.453713    16.692300     0.073797
 F     7.345369    16.700688     1.963058
 F    13.342021    16.697449     1.394306
 F    13.466944    16.695659     3.574378
 F    13.984453    14.866309     2.452119
 F     3.010320    17.658157    18.637378
 F     0.980793    16.916799    18.985185
 F     2.705763    15.603714    19.400897
 F     4.844959    17.286323    14.150318
 F     4.433757    15.437654    13.033264
 F     3.128170    17.148882    12.753170
 F    -2.415925    11.622483    10.853149
 F    -1.386979     9.792083    10.162159
 F    -2.495080     9.783756    12.051487
 F     3.501553     9.787041    11.482741
 F     3.626410     9.788787    13.662854
 F     4.143935    11.618094    12.540536
 F    -3.290275    17.658118    11.627880
 F    -1.260769    16.916849    11.280105
 F    -2.985783    15.603680    10.864369
 F    -5.124939    17.286362    16.114977
 F    -4.713718    15.437661    17.232003
 F    -3.408163    17.148886    17.512055
 F     2.135941    11.622440    19.412205
 F     1.106924     9.792074    20.103039
 F     2.215182     9.783795    18.213734
 F    -3.781442     9.786968    18.782499
 F    -3.906270     9.788739    16.602405
 F    -4.423870    11.618095    17.724713
 F    -3.197023    -0.001830     1.539488
 F    -1.167434     0.739600     1.191618
 F    -2.892357     2.052617     0.775952
 F    -5.031627     0.369936     6.026549
 F    -4.620391     2.218641     7.143569
 F    -3.314823     0.507446     7.423647
 F     2.229270     6.033853     9.323777
 F     1.200246     7.864224    10.014618
 F     2.308493     7.872575     8.125353
 F    -3.688106     7.869350     8.694080
 F    -3.813004     7.867547     6.513991
 F    -4.330538     6.038202     7.636276
 F     3.103646    -0.001804     8.548996
 F     1.074099     0.739468     8.896685
 F     2.799137     2.052626     9.312468
 F     4.938303     0.369937     4.061876
 F     4.527068     2.218643     2.944853
 F     3.221499     0.507442     2.664772
 F    -2.322603     6.033833     0.764674
 F    -1.293618     7.864201     0.073770
 F    -2.401795     7.872576     1.963033
 F     3.594759     7.869326     1.394350
 F     3.719612     7.867546     3.574431
 F     4.237233     6.038165     2.452125
  640
Butane Heavy Fixed
Rh     9.607265    14.242101    15.132628
Rh     9.700588     3.414199     5.044209
Rh    -0.139985     5.413951    15.132628
Rh    -0.046662    12.242349     5.044209
 P     9.954108    12.635731    13.674649
 P     9.260423    12.635731    16.590606
 P     9.353746     5.020569     6.502187
 P    10.047431     5.020569     3.586231
 P     0.206858     3.807581    13.674649
 P    -0.486827     3.807581    16.590606
 P    -0.393504    13.848719     6.502187
 P     0.300181    13.848719     3.586231
 B     9.607265     4.707170    15.132628
 B     9.700588    12.949130     5.044209
 B    -0.139985    13.535320    15.132628
 B    -0.046662     4.120980     5.044209
 C    10.853261     5.695922    15.522040
 C    10.977851     6.278580    16.805287
 C    11.922559     7.242614    17.099869
 C    12.840093     7.703444    16.117257
 C    12.736983     7.156098    14.829975
 C    11.784328     6.195596    14.551535
 C    12.017087     7.733459    18.471894
 C    13.627915     7.616928    13.772709
 C     9.971501     3.637198    13.901841
 C     8.973630     3.132228    13.032219
 C     9.238153     2.175256    12.043554
 C    10.565216     1.643802    11.888192
 C    11.592685     2.192912    12.719478
 C    11.281598     3.114571    13.683931
 C     8.179233     1.597895    11.240516
 C    13.003705     1.712661    12.549992
 C     8.361270     5.695922    14.743215
 C     8.236679     6.278580    13.459968
 C     7.291972     7.242614    13.165386
 C     6.374438     7.703444    14.147998
 C     6.477548     7.156098    15.435280
 C     7.430203     6.195596    15.713720
 C     7.197444     7.733459    11.793361
 C     5.586616     7.616928    16.492546
 C     9.243030     3.637198    16.363415
 C    10.240901     3.132228    17.233036
 C     9.976378     2.175256    18.221701
 C     8.649315     1.643802    18.377063
 C     7.621846     2.192912    17.545777
 C     7.932933     3.114571    16.581324
 C    11.035298     1.597895    19.024739
 C     6.210826     1.712661    17.715263
 C     8.454593    11.960378     4.654796
 C     8.330003    11.377720     3.371549
 C     7.385295    10.413686     3.076968
 C     6.467761     9.952856     4.059580
 C     6.570871    10.500202     5.346862
 C     7.523526    11.460704     5.625302
 C     7.290767     9.922841     1.704943
 C     5.679939    10.039372     6.404128
 C     9.336353    14.019102     6.274996
 C    10.334224    14.524072     7.144618
 C    10.069701    15.481044     8.133283
 C     8.742638    16.012498     8.288645
 C     7.715169    15.463388     7.457359
 C     8.026256    14.541729     6.492906
 C    11.128621    16.058405     8.936321
 C     6.304149    15.943639     7.626844
 C    10.946584    11.960378     5.433622
 C    11.071174    11.377720     6.716869
 C    12.015882    10.413686     7.011451
 C    12.933416     9.952856     6.028839
 C    12.830306    10.500202     4.741557
 C    11.877651    11.460704     4.463116
 C    12.110410     9.922841     8.383476
 C    13.721238    10.039372     3.684290
 C    10.064824    14.019102     3.813422
 C     9.066953    14.524072     2.943800
 C     9.331476    15.481044     1.955135
 C    10.658539    16.012498     1.799774
 C    11.686008    15.463388     2.631060
 C    11.374921    14.541729     3.595512
 C     8.272556    16.058405     1.152097
 C    13.097028    15.943639     2.461574
 C     1.106011    14.524072    15.522040
 C     1.230601    15.106730    16.805287
 C     2.175309    16.070764    17.099869
 C     3.092843    16.531594    16.117257
 C     2.989733    15.984248    14.829975
 C     2.037078    15.023746    14.551535
 C     2.269837    16.561609    18.471894
 C     3.880665    16.445078    13.772709
 C     0.224251    12.465348    13.901841
 C    -0.773620    11.960378    13.032219
 C    -0.509097    11.003406    12.043554
 C     0.817966    10.471952    11.888192
 C     1.845435    11.021062    12.719478
 C     1.534348    11.942721    13.683931
 C    -1.568017    10.426045    11.240516
 C     3.256455    10.540811    12.549992
 C    -1.385980    14.524072    14.743215
 C    -1.510571    15.106730    13.459968
 C    -2.455278    16.070764    13.165386
 C    -3.372812    16.531594    14.147998
 C    -3.269702    15.984248    15.435280
 C    -2.317047    15.023746    15.713720
 C    -2.549806    16.561609    11.793361
 C    -4.160634    16.445078    16.492546
 C    -0.504220    12.465348    16.363415
 C     0.493651    11.960378    17.233036
 C     0.229128    11.003406    18.221701
 C    -1.097935    10.471952    18.377063
 C    -2.125404    11.021062    17.545777
 C    -1.814317    11.942721    16.581324
 C     1.288048    10.426045    19.024739
 C    -3.536424    10.540811    17.715263
 C    -1.292657     3.132228     4.654796
 C    -1.417247     2.549570     3.371549
 C    -2.361955     1.585536     3.076968
 C    -3.279489     1.124706     4.059580
 C    -3.176379     1.672052     5.346862
 C    -2.223724     2.632554     5.625302
 C    -2.456483     1.094691     1.704943
 C    -4.067311     1.211222     6.404128
 C    -0.410897     5.190952     6.274996
 C     0.586974     5.695922     7.144618
 C     0.322451     6.652894     8.133283
 C    -1.004612     7.184348     8.288645
 C    -2.032081     6.635238     7.457359
 C    -1.720994     5.713579     6.492906
 C     1.381371     7.230255     8.936321
 C    -3.443101     7.115489     7.626844
 C     1.199334     3.132228     5.433622
 C     1.323924     2.549570     6.716869
 C     2.268632     1.585536     7.011451
 C     3.186166     1.124706     6.028839
 C     3.083056     1.672052     4.741557
 C     2.130401     2.632554     4.463116
 C     2.363160     1.094691     8.383476
 C     3.973988     1.211222     3.684290
 C     0.317574     5.190952     3.813422
 C    -0.680297     5.695922     2.943800
 C    -0.415774     6.652894     1.955135
 C     0.911289     7.184348     1.799774
 C     1.938758     6.635238     2.631060
 C     1.627671     5.713579     3.595512
 C    -1.474694     7.230255     1.152097
 C     3.349778     7.115489     2.461574
 C     9.840955    16.070764    13.683931
 C     9.552637    16.999486    14.505128
 C     9.373576    16.070764    16.581324
 C     9.661894    16.999486    15.760127
 C     9.466899     1.585536     6.492906
 C     9.755217     0.656814     5.671709
 C     9.934278     1.585536     3.595512
 C     9.645960     0.656814     4.416710
 C     0.093705     7.242614    13.683931
 C    -0.194613     8.171336    14.505128
 C    -0.373674     7.242614    16.581324
 C    -0.085356     8.171336    15.760127
 C    -0.280351    10.413686     6.492906
 C     0.007967     9.484964     5.671709
 C     0.187028    10.413686     3.595512
 C    -0.101290     9.484964     4.416710
 C    11.729947    12.461817    13.054413
 C    12.690451    12.144003    14.170192
 C    14.140089    11.997456    13.619365
 C    14.567311    13.259881    12.955547
 C    13.646942    13.611242    11.926528
 C    12.211958    13.678336    12.368401
 C     8.962907    12.793755    12.083908
 C     7.484262    13.037412    12.398666
 C     6.618936    13.417022    11.109366
 C     6.880084    12.355879    10.064206
 C     8.339010    11.988628     9.773660
 C     9.098767    11.679642    11.095243
 C     9.529860    10.939843    14.438544
 C     7.484584    12.461817    17.210842
 C     6.524080    12.144003    16.095063
 C     5.074442    11.997456    16.645890
 C     4.647220    13.259881    17.309708
 C     5.567589    13.611242    18.338727
 C     7.002573    13.678336    17.896854
 C    10.251624    12.793755    18.181348
 C    11.730269    13.037412    17.866589
 C    12.595595    13.417022    19.155889
 C    12.334447    12.355879    20.201049
 C    10.875521    11.988628    20.491595
 C    10.115764    11.679642    19.170013
 C     9.684671    10.939843    15.826711
 C     7.577907     5.194483     7.122423
 C     6.617403     5.512297     6.006644
 C     5.167765     5.658844     6.557472
 C     4.740543     4.396419     7.221290
 C     5.660912     4.045058     8.250309
 C     7.095896     3.977964     7.808436
 C    10.344947     4.862545     8.092929
 C    11.823592     4.618888     7.778171
 C    12.688918     4.239278     9.067470
 C    12.427770     5.300421    10.112631
 C    10.968844     5.667672    10.403177
 C    10.209087     5.976658     9.081594
 C     9.777994     6.716457     5.738292
 C    11.823270     5.194483     2.965995
 C    12.783774     5.512297     4.081774
 C    14.233412     5.658844     3.530946
 C    14.660634     4.396419     2.867128
 C    13.740265     4.045058     1.838110
 C    12.305281     3.977964     2.279983
 C     9.056230     4.862545     1.995489
 C     7.577585     4.618888     2.310248
 C     6.712259     4.239278     1.020948
 C     6.973407     5.300421    -0.024212
 C     8.432333     5.667672    -0.314759
 C     9.192090     5.976658     1.006824
 C     9.623183     6.716457     4.350126
 C     1.982697     3.633667    13.054413
 C     2.943201     3.315853    14.170192
 C     4.392839     3.169306    13.619365
 C     4.820061     4.431731    12.955547
 C     3.899692     4.783092    11.926528
 C     2.464708     4.850186    12.368401
 C    -0.784343     3.965605    12.083908
 C    -2.262988     4.209262    12.398666
 C    -3.128314     4.588872    11.109366
 C    -2.867166     3.527729    10.064206
 C    -1.408240     3.160478     9.773660
 C    -0.648483     2.851492    11.095243
 C    -0.217390     2.111693    14.438544
 C    -2.262666     3.633667    17.210842
 C    -3.223170     3.315853    16.095063
 C    -4.672808     3.169306    16.645890
 C    -5.100030     4.431731    17.309708
 C    -4.179661     4.783092    18.338727
 C    -2.744677     4.850186    17.896854
 C     0.504374     3.965605    18.181348
 C     1.983019     4.209262    17.866589
 C     2.848345     4.588872    19.155889
 C     2.587197     3.527729    20.201049
 C     1.128271     3.160478    20.491595
 C     0.368514     2.851492    19.170013
 C    -0.062579     2.111693    15.826711
 C    -2.169343    14.022633     7.122423
 C    -3.129847    14.340447     6.006644
 C    -4.579485    14.486994     6.557472
 C    -5.006707    13.224569     7.221290
 C    -4.086338    12.873208     8.250309
 C    -2.651354    12.806114     7.808436
 C     0.597697    13.690695     8.092929
 C     2.076342    13.447038     7.778171
 C     2.941668    13.067428     9.067470
 C     2.680520    14.128571    10.112631
 C     1.221594    14.495822    10.403177
 C     0.461837    14.804808     9.081594
 C     0.030744    15.544607     5.738292
 C     2.076020    14.022633     2.965995
 C     3.036524    14.340447     4.081774
 C     4.486162    14.486994     3.530946
 C     4.913384    13.224569     2.867128
 C     3.993015    12.873208     1.838110
 C     2.558031    12.806114     2.279983
 C    -0.691020    13.690695     1.995489
 C    -2.169665    13.447038     2.310248
 C    -3.034991    13.067428     1.020948
 C    -2.773843    14.128571    -0.024212
 C    -1.314917    14.495822    -0.314759
 C    -0.555160    14.804808     1.006824
 C    -0.124067    15.544607     4.350126
 H    10.294546     5.962733    17.594164
 H    13.592100     8.447273    16.361288
 H    11.729528     5.804478    13.535091
 H     7.951360     3.498803    13.131502
 H    10.798989     0.913988    11.125250
 H    12.088322     3.485821    14.318279
 H     8.919974     5.962726    12.671085
 H     5.622429     8.447271    13.903958
 H     7.484998     5.804481    16.730165
 H    11.263166     3.498814    17.133734
 H     8.415537     0.913959    19.139990
 H     7.126216     3.485805    15.946957
 H     9.013252    11.693735     2.582704
 H     5.715767     9.209014     3.815554
 H     7.578332    11.851848     6.641734
 H    11.356519    14.157620     7.045204
 H     8.508849    16.742302     9.051573
 H     7.219564    14.170519     5.858498
 H    10.387870    11.693600     7.505730
 H    13.685420     9.209031     6.272890
 H    11.822714    11.851907     3.446724
 H     8.044730    14.157348     3.042846
 H    10.892187    16.741303     1.035834
 H    12.181650    14.170250     4.229686
 H     0.547322    14.790643    17.594073
 H     3.843456    17.275959    16.362091
 H     1.982112    14.632458    13.535175
 H    -1.795889    12.326827    13.131519
 H     1.052308     9.744198    11.123614
 H     2.341062    12.314182    14.318107
 H    -0.827282    14.790650    12.671183
 H    -4.123416    17.275965    13.903151
 H    -2.262062    14.632434    16.730067
 H     1.515919    12.326826    17.133722
 H    -1.332269     9.744222    19.141663
 H    -2.621020    12.314168    15.947126
 H    -0.733950     2.865633     2.582763
 H    -4.031456     0.380880     3.815513
 H    -2.168766     3.023829     6.641666
 H     1.609242     5.329472     7.045311
 H    -1.238954     7.912104     9.053221
 H    -2.527717     5.342134     5.858732
 H     0.640637     2.865647     7.505658
 H     3.936787     0.380342     6.273665
 H     2.075454     3.023853     3.446759
 H    -1.702575     5.329506     3.043129
 H     1.145646     7.912047     1.035154
 H     2.434386     5.342117     4.229685
 H    10.002501    17.947706    14.130465
 H     8.478692    17.254714    14.267891
 H    10.879482    15.668024    13.765667
 H     9.767461    16.321468    12.613253
 H     9.089096    15.186502    13.651786
 H     9.212006    17.947699    16.134783
 H    10.735840    17.254739    15.997363
 H     8.335052    15.668023    16.499562
 H     9.446988    16.321467    17.652008
 H    10.125426    15.186499    16.613444
 H     9.305340    -0.291396     6.046360
 H    10.829153     0.401512     5.908837
 H     8.428368     1.988301     6.411181
 H     9.540421     1.334867     7.563593
 H    10.218776     2.469796     6.525022
 H    10.096278    -0.291183     4.042075
 H     8.572107     0.401371     4.179340
 H    10.972872     1.988090     3.677288
 H     9.860802     1.334738     2.524854
 H     9.182471     2.469842     3.563321
 H     0.255553     9.119349    14.130401
 H    -1.268288     8.426823    14.267772
 H     1.132389     6.840143    13.765362
 H     0.019606     7.493559    12.613355
 H    -0.658050     6.358196    13.651782
 H    -0.535491     9.119360    16.134856
 H     0.988329     8.426790    15.997469
 H    -1.412376     6.840199    16.499964
 H    -0.299468     7.493550    17.651895
 H     0.378057     6.358168    16.613440
 H    -0.442217     8.536960     6.046437
 H     1.081633     9.229463     5.909070
 H    -1.319032    10.816170     6.411481
 H    -0.206255    10.162743     7.563484
 H     0.471412    11.298099     6.525072
 H     0.348859     8.536949     4.041976
 H    -1.174971     9.229494     4.179366
 H     1.225727    10.816112     3.676864
 H     0.112834    10.162740     2.524943
 H    -0.564713    11.298125     3.563428
 H    11.695771    11.609092    12.354067
 H     9.375838    13.719520    11.644009
 H     7.366734    13.819242    13.163736
 H     7.049285    12.122704    12.830120
 H     5.557547    13.466743    11.379403
 H     6.922492    14.415175    10.762033
 H     6.387132    12.630948     9.116668
 H     6.367208    11.434185    10.384639
 H     8.846857    12.817095     9.255326
 H     8.380058    11.112637     9.111206
 H     8.691213    10.750259    11.521348
 H    10.151343    11.467071    10.857181
 H     8.491126    10.764670    14.117991
 H    10.137438    10.183877    13.915774
 H    12.413347    11.217933    14.695932
 H    12.665202    12.949287    14.920530
 H    14.806722    11.716810    14.449302
 H    14.167310    11.155236    12.910669
 H    14.637032    14.056470    13.715884
 H    15.590320    13.165188    12.554042
 H    13.715785    12.879794    11.100447
 H    13.904697    14.574211    11.454830
 H    12.125412    14.524459    13.070004
 H    11.581089    13.941394    11.508483
 H     7.518748    11.609090    17.911189
 H     9.838675    13.719502    18.621264
 H    11.847816    13.819232    17.101518
 H    12.165302    12.122720    17.435168
 H    13.656972    13.466944    18.885833
 H    12.291564    14.415095    19.503090
 H    12.827365    12.630665    21.148711
 H    12.847414    11.434243    19.880579
 H    10.367719    12.817082    21.009996
 H    10.834539    11.112616    21.154021
 H    10.523243    10.750231    18.743900
 H     9.063192    11.467149    19.408143
 H    10.723405    10.764636    16.147251
 H     9.077084    10.183882    16.349482
 H     6.801174    11.217929    15.569325
 H     6.549324    12.949272    15.344710
 H     4.407830    11.716827    15.815930
 H     5.047210    11.155227    17.354575
 H     4.577505    14.056465    16.549366
 H     3.624208    13.165194    17.711207
 H     5.498757    12.879798    19.164814
 H     5.309858    14.574213    18.810431
 H     7.089107    14.524453    17.195242
 H     7.633410    13.941418    18.756791
 H     7.612043     6.047214     7.822765
 H     9.932018     3.936770     8.532803
 H    11.941100     3.837049     7.013112
 H    12.258571     5.533595     7.346720
 H    13.750309     4.189553     8.797444
 H    12.385361     3.241118     9.414781
 H    12.920754     5.025385    11.060165
 H    12.940624     6.222120     9.792175
 H    10.460992     4.839193    10.921491
 H    10.927797     6.543653    11.065648
 H    10.616644     6.906043     8.655498
 H     9.156508     6.189234     9.319639
 H    10.816728     6.891640     6.058843
 H     9.170423     7.472446     6.261040
 H     6.894501     6.438374     5.480916
 H     6.642657     4.707027     5.256292
 H     4.501139     5.939473     5.727523
 H     5.140534     6.501074     7.266156
 H     4.670841     3.599831     6.460953
 H     3.717529     4.491098     7.622788
 H     5.592060     4.776513     9.076387
 H     5.403146     3.082083     8.721992
 H     7.182463     3.131836     7.106848
 H     7.726780     3.714919     8.668346
 H    11.789140     6.047212     2.265650
 H     9.469144     3.936762     1.555617
 H     7.460085     3.837047     3.075305
 H     7.142605     5.533591     2.741705
 H     5.650869     4.189558     1.290978
 H     7.015813     3.241115     0.673641
 H     6.480423     5.025393    -0.971748
 H     6.460560     6.222122     0.296248
 H     8.940183     4.839193    -0.833075
 H     8.473374     6.543652    -0.977232
 H     8.784532     6.906044     1.432919
 H    10.244669     6.189236     0.768779
 H     8.584442     6.891617     4.029584
 H    10.230726     7.472463     3.827370
 H    12.506675     6.438375     4.607497
 H    12.758518     4.707034     4.832132
 H    14.900051     5.939462     4.360887
 H    14.260649     6.501067     2.822254
 H    14.730308     3.599842     3.627481
 H    15.683654     4.491107     2.465647
 H    13.809128     4.776506     1.012024
 H    13.998058     3.082106     1.366396
 H    12.218663     3.131822     2.981546
 H    11.674385     3.714978     1.420062
 H     1.948597     2.780971    12.354032
 H    -0.371479     4.891415    11.644042
 H    -2.380487     4.991128    13.163699
 H    -2.698171     3.294571    12.829929
 H    -4.189651     4.638312    11.379597
 H    -2.824416     5.587004    10.762231
 H    -3.359968     3.802631     9.116518
 H    -3.380347     2.606226    10.384702
 H    -0.900460     3.988890     9.255154
 H    -1.367225     2.284418     9.111300
 H    -1.056034     1.922118    11.521373
 H     0.404073     2.638880    10.857115
 H    -1.256112     1.936558    14.117913
 H     0.390105     1.355625    13.915821
 H     2.666113     2.389784    14.695914
 H     2.918007     4.121070    14.920593
 H     5.059258     2.889014    14.449632
 H     4.420128     2.327022    12.910750
 H     4.889708     5.228272    13.715937
 H     5.843005     4.337103    12.553815
 H     3.968654     4.051646    11.100454
 H     4.157663     5.746047    11.454907
 H     2.377891     5.696418    13.069811
 H     1.833715     5.112842    11.508416
 H    -2.228574     2.780972    17.911224
 H     0.091520     4.891415    18.621222
 H     2.100509     4.991131    17.101559
 H     2.418204     3.294579    17.435314
 H     3.909681     4.638309    18.885657
 H     2.544449     5.587003    19.503026
 H     3.079992     3.802626    21.148742
 H     3.100375     2.606226    19.880550
 H     0.620497     3.988892    21.010106
 H     1.087290     2.284426    21.153971
 H     0.776060     1.922117    18.743879
 H    -0.684053     2.638902    19.408118
 H     0.976154     1.936586    16.147323
 H    -0.670038     1.355600    16.349439
 H    -2.946074     2.389795    15.569327
 H    -3.197981     4.121070    15.344664
 H    -5.339232     2.889021    15.815624
 H    -4.700093     2.327019    17.354499
 H    -5.169659     5.228265    16.549311
 H    -6.122986     4.337131    17.711418
 H    -4.248623     4.051656    19.164812
 H    -4.437640     5.746046    18.810349
 H    -2.657852     5.696417    17.195447
 H    -2.113681     5.112840    18.756838
 H    -2.135255    14.875340     7.822790
 H     0.184823    12.764887     8.532789
 H     2.193857    12.665165     7.013148
 H     2.511537    14.361720     7.346903
 H     4.003000    13.018008     8.797218
 H     2.637783    12.069291     9.414601
 H     3.173318    13.853667    11.060322
 H     3.193704    15.050070     9.792128
 H     0.713815    13.667408    10.921681
 H     1.180575    15.371882    11.065537
 H     0.869393    15.734181     8.655467
 H    -0.590720    15.017421     9.319718
 H     1.069474    15.719741     6.058893
 H    -0.576745    16.300677     6.261015
 H    -2.852722    15.266543     5.480974
 H    -3.104575    13.535193     5.256278
 H    -5.246058    14.767597     5.727457
 H    -4.606613    15.329192     7.266204
 H    -5.076394    12.428003     6.460928
 H    -6.029653    13.319243     7.622994
 H    -4.155293    13.604670     9.076370
 H    -4.344287    11.910253     8.721945
 H    -2.564544    11.959883     7.107022
 H    -2.020342    12.543457     8.668407
 H     2.041969    14.875341     2.265621
 H    -0.278183    12.764885     1.555615
 H    -2.287161    12.665194     3.075297
 H    -2.604636    14.361766     2.741653
 H    -4.096358    13.017467     1.291033
 H    -2.730979    12.069345     0.673767
 H    -3.266681    13.853739    -0.971903
 H    -3.286801    15.050214     0.296260
 H    -0.807203    13.667372    -0.833255
 H    -1.273921    15.371830    -0.977185
 H    -0.962633    15.734207     1.432970
 H     0.497395    15.017381     0.768673
 H    -1.162801    15.719778     4.029562
 H     0.483429    16.300678     3.827404
 H     2.759432    15.266514     4.607500
 H     3.011330    13.535228     4.832173
 H     5.152586    14.767259     4.361213
 H     4.513487    15.329289     2.822347
 H     4.983030    12.428026     3.627514
 H     5.936330    13.319235     2.465428
 H     4.061980    13.604652     1.012034
 H     4.250979    11.910244     1.366499
 H     2.471216    11.959887     2.981399
 H     1.927037    12.543446     1.419997
 F    12.825290     8.825009    18.634514
 F    10.770566     8.100302    18.929871
 F    12.460766     6.765459    19.341339
 F    14.609188     8.464358    14.159778
 F    14.240892     6.566753    13.106092
 F    12.884270     8.309200    12.817739
 F     7.338178     2.569654    10.723737
 F     8.643345     0.888218    10.155924
 F     7.385657     0.726477    11.925779
 F    13.239450     0.969899    11.426739
 F    13.441064     0.946585    13.604844
 F    13.883100     2.787354    12.532648
 F     6.389250     8.825001    11.630750
 F     8.443999     8.100293    11.335399
 F     6.753774     6.765458    10.923920
 F     4.605346     8.464357    16.105480
 F     4.973638     6.566750    17.159167
 F     6.330261     8.309200    17.447520
 F    11.876373     2.569646    19.541498
 F    10.571197     0.888198    20.109319
 F    11.828953     0.726433    18.339490
 F     5.975110     0.969943    18.838543
 F     5.773483     0.946582    16.660418
 F     5.331430     2.787359    17.732609
 F     6.482573     8.831291     1.542318
 F     8.537336     9.556000     1.246947
 F     6.847092    10.890838     0.835485
 F     4.698659     9.191938     6.017064
 F     5.066952    11.089550     7.070757
 F     6.423579     9.347095     7.359112
 F    11.969687    15.086642     9.453142
 F    10.664487    16.768089    10.020963
 F    11.922182    16.929814     8.251123
 F     6.068380    16.686414     8.750128
 F     5.866772    16.709705     6.572035
 F     5.424748    14.868926     7.644214
 F    12.918607     8.831293     8.546094
 F    10.863865     9.556002     8.841464
 F    12.554083    10.890844     9.252931
 F    14.702518     9.191969     4.071330
 F    14.334250    11.089677     3.017634
 F    12.977625     9.347120     2.729292
 F     7.431457    15.086640     0.635282
 F     8.736678    16.768132     0.067420
 F     7.478880    16.929897     1.837238
 F    13.337334    16.691668     1.348021
 F    13.469986    16.702788     3.562718
 F    13.979136    14.876560     2.446849
 F     3.077926    17.653060    18.634506
 F     1.022979    16.928374    18.929843
 F     2.713483    15.593547    19.341372
 F     4.862163    17.292616    14.159847
 F     4.493757    15.395006    13.106058
 F     3.137147    17.137353    12.817748
 F    -2.410442    11.393869    10.724584
 F    -1.107514     9.713808    10.159466
 F    -2.351769     9.563787    11.975257
 F     3.496880     9.792636    11.436363
 F     3.629390     9.781597    13.651136
 F     4.138605    11.607782    12.535241
 F    -3.357910    17.653062    11.630751
 F    -1.303023    16.928379    11.335421
 F    -2.993463    15.593543    10.923891
 F    -5.142130    17.292605    16.105438
 F    -4.773745    15.394964    17.159236
 F    -3.417129    17.137349    17.447549
 F     2.130492    11.393870    19.540629
 F     0.827550     9.713777    20.105773
 F     2.071795     9.563885    18.289924
 F    -3.776860     9.792716    18.828944
 F    -3.909418     9.781586    16.614176
 F    -4.418606    11.607839    17.730046
 F    -3.264720     0.003114     1.542327
 F    -1.210080     0.727801     1.246882
 F    -2.900186     2.062716     0.835462
 F    -5.048712     0.363743     6.017054
 F    -4.680368     2.261385     7.070775
 F    -3.323747     0.518963     7.359097
 F     2.223740     6.262388     9.452224
 F     0.920944     7.942485    10.017388
 F     2.165135     8.092452     8.201566
 F    -3.683495     7.863615     8.740497
 F    -3.816057     7.874728     6.525724
 F    -4.325266     6.048498     7.641615
 F     3.171260     0.003241     8.546092
 F     1.116353     0.727922     8.841427
 F     2.806817     2.062757     9.252956
 F     4.955463     0.363693     4.071419
 F     4.587071     2.261302     3.017635
 F     3.230456     0.518946     2.729319
 F    -2.317155     6.262443     0.636179
 F    -1.014207     7.942486     0.071036
 F    -2.258431     8.092500     1.886873
 F     3.590112     7.863559     1.347882
 F     3.722770     7.874715     3.562678
 F     4.231921     6.048468     2.446849
 1280
Isobutane Fully Optimised
 B     4.408069     8.375957     5.569686
 C     4.765664     9.343276     4.304030
 C     6.078526     9.786943     4.078644
 C     6.400610    10.637276     3.016156
 C     5.412496    11.118747     2.156885
 C     4.087729    10.732731     2.395933
 C     3.774620     9.858713     3.442852
 C     7.817539    11.103306     2.873886
 C     3.013583    11.336810     1.536282
 C     3.204952     7.325874     5.232962
 C     3.125515     6.693723     3.978695
 C     2.175268     5.704129     3.709222
 C     1.235999     5.326539     4.672627
 C     1.299965     5.946426     5.920063
 C     2.279928     6.904600     6.201644
 C     2.119647     5.101100     2.340244
 C     0.288899     5.629273     6.979276
 C     4.017994     9.402053     6.783821
 C     4.979162     9.880369     7.691226
 C     4.640681    10.733742     8.747962
 C     3.331848    11.184864     8.915608
 C     2.375965    10.768991     7.992018
 C     2.710841     9.897784     6.948759
 C     5.687675    11.106226     9.750646
 C     0.978640    11.301378     8.072635
 C     5.645471     7.377528     5.964164
 C     6.535774     6.858081     5.006719
 C     7.535698     5.935461     5.340318
 C     7.690090     5.483956     6.652355
 C     6.798578     5.971414     7.609809
 C     5.795359     6.884182     7.271077
 C     8.455066     5.466878     4.252466
 C     6.909123     5.561192     9.044385
 F     8.743431    10.101209     3.043533
 F     8.059618    11.685305     1.665823
 F     8.105963    12.046967     3.840404
 F     3.396592    11.394033     0.212845
 F     1.825538    10.671383     1.593874
 F     2.741162    12.634184     1.888180
 F     3.376519     4.900974     1.813475
 F     1.469137     5.916051     1.445946
 F     1.467290     3.896294     2.317918
 F    -0.718080     4.830916     6.521733
 F    -0.294832     6.777297     7.467590
 F     0.836362     4.977065     8.051864
 F     9.301578     4.471062     4.642241
 F     9.237950     6.490818     3.768972
 F     7.753159     4.975384     3.180408
 F     5.759892     4.972912     9.499925
 F     7.119841     6.643401     9.864541
 F     7.916229     4.682267     9.279611
 F     6.405996    10.016041    10.156013
 F     6.626816    11.983902     9.275448
 F     5.130176    11.681851    10.873110
 F     0.053288    10.317172     7.832017
 F     0.771664    12.262999     7.102740
 F     0.679038    11.892751     9.269722
 H     6.879788     9.450632     4.735468
 H     5.663871    11.781376     1.332628
 H     2.735210     9.569696     3.589854
 H     3.827483     6.971945     3.194369
 H     0.474452     4.585510     4.451951
 H     2.302955     7.343984     7.197826
 H     6.012202     9.549271     7.597811
 H     3.060832    11.834421     9.739825
 H     1.926688     9.586709     6.259099
 H     6.455191     7.176874     3.968569
 H     8.479455     4.787997     6.919303
 H     5.119280     7.223338     8.054820
 B     5.046978    25.686687     4.216496
 C     4.689464    26.653849     5.482119
 C     3.376635    27.097399     5.707600
 C     3.054634    27.947608     6.770166
 C     4.042748    28.429056     7.629443
 C     5.367509    28.043075     7.390300
 C     5.680556    27.169195     6.343277
 C     1.637735    28.413527     6.912357
 C     6.441722    28.647044     8.249908
 C     6.250165    24.636920     4.553212
 C     6.329651    24.004986     5.807613
 C     7.279080    23.014490     6.076621
 C     8.216924    22.636176     5.112213
 C     8.154269    23.257051     3.865354
 C     7.175050    24.216015     3.584221
 C     7.335364    22.411271     7.445709
 C     9.165956    22.939617     2.806715
 C     5.437101    26.712755     3.002458
 C     4.476024    27.190911     2.094935
 C     4.814627    28.044086     1.038109
 C     6.123488    28.495082     0.870388
 C     7.079293    28.079347     1.794122
 C     6.744270    27.208457     2.837578
 C     3.767629    28.416462     0.035469
 C     8.476658    28.611577     1.713491
 C     3.809687    24.688061     3.821992
 C     2.919435    24.168504     4.779441
 C     1.919653    23.245706     4.445891
 C     1.765339    22.794149     3.133859
 C     2.656796    23.281681     2.176387
 C     3.659893    24.194611     2.515099
 C     1.000250    22.777076     5.533733
 C     2.546227    22.871401     0.741817
 F     0.711876    27.411424     6.742650
 F     1.395655    28.995514     8.120386
 F     1.349337    29.357154     5.945754
 F     6.058752    28.704254     9.573343
 F     7.629762    27.981577     8.192296
 F     6.714150    29.944421     7.898007
 F     6.078603    22.211272     7.972739
 F     7.986129    23.226200     8.340110
 F     7.987519    21.206626     7.468322
 F    10.172994    22.141192     3.264464
 F     9.750122    24.087521     2.318589
 F     8.618915    22.287246     1.734139
 F     0.153712    21.781278     5.143898
 F     0.217456    23.801052     6.017270
 F     1.702175    22.285592     6.605759
 F     3.695442    22.283128     0.286234
 F     2.335506    23.953592    -0.078377
 F     1.539115    21.992467     0.506573
 F     3.049319    27.326254    -0.369860
 F     2.828480    29.294117     0.510708
 F     4.325121    28.992060    -1.086978
 F     9.402005    27.627372     1.954152
 F     8.683617    29.573191     2.683428
 F     8.776302    29.202957     0.516434
 H     2.575350    26.761078     5.050814
 H     3.791381    29.091606     8.453763
 H     6.719947    26.880164     6.196195
 H     5.628218    24.283917     6.592163
 H     8.976455    21.893199     5.331325
 H     7.152212    24.656066     2.588344
 H     3.442979    26.859827     2.188322
 H     6.394576    29.144425     0.046030
 H     7.528334    26.897529     3.527403
 H     2.999980    24.487322     5.817588
 H     0.976069    22.098076     2.866927
 H     4.335944    24.533808     1.731347
 B    14.502585    26.244491    14.002667
 C    14.144974    25.277159    15.268314
 C    12.832110    24.833474    15.493679
 C    12.510020    23.983145    16.556169
 C    13.498143    23.501666    17.415426
 C    14.822911    23.887673    17.176388
 C    15.136018    24.761723    16.129494
 C    11.093079    23.517128    16.698444
 C    15.897051    23.283593    18.036051
 C    15.705716    27.294547    14.339371
 C    15.785156    27.926696    15.593634
 C    16.735374    28.916317    15.863097
 C    17.674650    29.293917    14.899702
 C    17.610695    28.674001    13.652278
 C    16.630741    27.715818    13.370691
 C    16.790976    29.519352    17.232069
 C    18.621751    28.991138    12.593061
 C    14.892667    25.218394    12.788554
 C    13.931486    24.740141    11.881140
 C    14.269965    23.886765    10.824416
 C    15.578782    23.435593    10.656754
 C    16.534668    23.851424    11.580349
 C    16.199805    24.722626    12.623617
 C    13.222959    23.514375     9.821789
 C    17.931994    23.319036    11.499695
 C    13.265167    27.242884    13.608162
 C    12.374828    27.762294    14.565593
 C    11.374918    28.684934    14.232019
 C    11.220513    29.136407    12.919975
 C    12.112050    28.648980    11.962527
 C    13.115311    27.736258    12.301260
 C    10.455552    29.153544    15.319888
 C    12.001517    29.059219    10.527958
 F    10.167210    24.519219    16.528817
 F    10.851029    22.935084    17.906502
 F    10.804704    22.573417    15.731948
 F    15.514032    23.226369    19.359496
 F    17.085092    23.949017    17.978448
 F    16.169472    21.986226    17.684140
 F    15.534122    29.719458    17.758848
 F    17.441486    28.704388    18.126407
 F    17.443370    30.724118    17.254458
 F    19.628734    29.789485    13.050609
 F    19.205455    27.843095    12.104752
 F    18.074268    29.643342    11.520482
 F     9.609090    30.149374    14.930050
 F     9.672745    28.129540    15.803367
 F    11.157515    29.645006    16.391902
 F    13.150743    29.647478    10.072402
 F    11.790805    27.977012     9.707780
 F    10.994407    29.938132    10.292712
 F    12.504618    24.604398     9.416324
 F    12.283821    22.636550    10.296885
 F    13.780466    22.938665     8.699245
 F    18.857342    24.303228    11.740325
 F    18.138945    22.357398    12.469592
 F    18.231594    22.727657    10.302625
 H    12.030857    25.169779    14.836841
 H    13.246772    22.838986    18.239640
 H    16.175425    25.050762    15.982505
 H    15.083189    27.648471    16.377953
 H    18.436167    30.034990    15.120368
 H    16.607726    27.276443    12.374502
 H    12.898457    25.071277    11.974546
 H    15.849832    22.786093     9.832511
 H    16.983964    25.033681    13.313280
 H    12.455412    27.443488    15.603735
 H    10.431145    29.832355    12.653012
 H    13.791427    27.397165    11.517515
 B    13.863380     8.934285    15.355878
 C    14.220975     7.966950    14.090217
 C    15.533841     7.523284    13.864829
 C    15.855933     6.672987    12.802311
 C    14.867814     6.191527    11.943039
 C    13.543040     6.577488    12.182112
 C    13.229934     7.451508    13.229035
 C    17.272863     6.206946    12.660045
 C    12.468898     5.973389    11.322462
 C    12.660269     9.984375    15.019139
 C    12.580841    10.616520    13.764869
 C    11.630593    11.606114    13.495395
 C    10.691292    11.983702    14.458773
 C    10.755264    11.363817    15.706215
 C    11.735241    10.405659    15.987810
 C    11.574981    12.209143    12.126415
 C     9.744204    11.680947    16.765439
 C    13.473305     7.908218    16.570042
 C    14.434469     7.429864    17.477447
 C    14.096026     6.576363    18.534085
 C    12.787211     6.125160    18.701630
 C    11.831293     6.541227    17.778172
 C    12.166142     7.412538    16.734990
 C    15.143030     6.203843    19.536781
 C    10.433981     6.008882    17.858785
 C    15.100799     9.932682    15.750335
 C    15.991101    10.452120    14.792887
 C    16.991009    11.374756    15.126472
 C    17.145428    11.826238    16.438515
 C    16.253917    11.338784    17.395974
 C    15.250692    10.426025    17.057244
 C    17.910382    11.843341    14.038611
 C    16.364450    11.749017    18.830544
 F    18.198749     7.209014    12.829692
 F    17.514929     5.624892    11.452002
 F    17.561254     5.263234    13.626561
 F    12.851914     5.916159     9.999007
 F    11.280854     6.638822    11.380062
 F    12.196484     4.676031    11.674387
 F    12.831842    12.409248    11.599647
 F    10.924467    11.394173    11.232102
 F    10.922592    13.413919    12.104054
 F     8.737221    12.479295    16.307901
 F     9.160489    10.532901    17.253753
 F    10.291681    12.333142    17.838026
 F    18.756877    12.839144    14.428428
 F    18.693198    10.819357    13.555102
 F    17.208454    12.334806    12.966576
 F    15.215216    12.337279    19.286099
 F    16.575142    10.666809    19.650716
 F    17.371555    12.627940    19.065787
 F    15.861303     7.294130    19.942165
 F    16.082159     5.326276    19.061635
 F    14.585505     5.628344    20.659291
 F     9.508607     6.993024    17.618187
 F    10.227011     5.047193    16.888914
 F    10.134357     5.417451    19.055891
 H    16.335095     7.859579    14.521672
 H    15.119187     5.528883    11.118795
 H    12.190521     7.740504    13.376060
 H    13.282825    10.338319    12.980550
 H     9.929746    12.724738    14.238078
 H    11.758273     9.966296    16.984001
 H    15.467497     7.761019    17.384084
 H    12.516328     5.475389    19.525721
 H    11.381976     7.723688    16.045380
 H    15.910504    10.133342    13.754733
 H    17.934789    12.522202    16.705457
 H    14.574621    10.086868    17.840994
 B    14.331719    17.028483     4.697648
 C    14.718150    18.046896     3.472876
 C    16.030852    18.528957     3.290468
 C    16.355775    19.419816     2.261550
 C    15.374266    19.891399     1.384333
 C    14.055524    19.476373     1.586207
 C    13.738646    18.573529     2.609122
 C    17.753443    19.943925     2.089407
 C    12.983415    20.068610     0.716359
 C    13.090999    16.014933     4.336007
 C    12.898036    15.489971     3.045326
 C    11.899100    14.548301     2.764348
 C    11.045137    14.077865     3.765840
 C    11.231912    14.573800     5.058197
 C    12.233210    15.514561     5.333103
 C    11.743588    14.086900     1.345032
 C    10.335499    14.166110     6.190978
 C    13.969990    18.020544     5.955052
 C    14.965022    18.489974     6.833342
 C    14.671485    19.346847     7.900934
 C    13.363669    19.789367     8.126371
 C    12.369673    19.370699     7.240414
 C    12.670478    18.510612     6.175153
 C    15.783180    19.840851     8.780264
 C    10.961080    19.872676     7.389141
 C    15.545895    15.992658     5.075951
 C    16.507900    15.550900     4.152159
 C    17.478808    14.597708     4.491056
 C    17.507794    14.012537     5.754183
 C    16.542335    14.417748     6.675665
 C    15.593729    15.391552     6.347584
 C    18.489036    14.211272     3.455379
 C    16.555749    13.876344     8.069204
 F     9.428555    13.199384     5.869346
 F     9.621564    15.231638     6.671187
 F    11.050907    13.695693     7.261540
 F    16.834246    18.971978     8.841264
 F    16.274672    21.054227     8.337105
 F    15.394741    20.054020    10.079743
 F    10.046678    18.894802     7.102698
 F    10.697109    20.915759     6.521373
 F    10.673458    20.339916     8.633366
 F    19.436949    13.341327     3.916277
 F    18.667707    19.327421     2.897676
 F    17.890335    13.624010     2.378117
 F    19.166844    15.299544     2.969916
 F    15.277449    13.774666     8.560870
 F    17.252252    14.709485     8.919677
 F    17.119976    12.630828     8.188772
 F    18.195116    19.833716     0.798981
 F    17.822690    21.286142     2.393342
 F    13.393158    20.190209    -0.591070
 F    11.826785    19.335942     0.723748
 F    12.661433    21.350820     1.092329
 F    12.884898    13.489951     0.868067
 F    11.471694    15.147681     0.504924
 F    10.741064    13.191697     1.162679
 H    16.824192    18.193737     3.956194
 H    15.630104    20.571519     0.574244
 H    12.701341    18.267726     2.730213
 H    13.538627    15.824682     2.230745
 H    10.255962    13.364165     3.546198
 H    12.336380    15.870765     6.357418
 H    15.993864    18.162498     6.695310
 H    13.125150    20.440398     8.961925
 H    11.862701    18.201302     5.512970
 H    16.511991    15.954926     3.141021
 H    18.254798    13.271053     6.014257
 H    14.866991    15.684945     7.103030
 B    14.245674    34.333078     5.092419
 C    13.860000    35.353041     6.316164
 C    12.547621    35.836439     6.497673
 C    12.223211    36.729488     7.524874
 C    13.205022    37.202036     8.401220
 C    14.523552    36.785885     8.200169
 C    14.839812    35.880867     7.178923
 C    10.825669    37.254032     7.696768
 C    15.595725    37.378670     9.069727
 C    15.485849    33.319722     5.451993
 C    15.680897    32.796648     6.742567
 C    16.681204    31.856625     7.022664
 C    17.535864    31.387340     6.021341
 C    17.346523    31.881286     4.728544
 C    16.341971    32.818357     4.453887
 C    16.836215    31.396426     8.441716
 C    18.243311    31.475618     3.595320
 C    14.606400    35.320962     3.834137
 C    13.608502    35.798725     2.963900
 C    13.904765    36.650081     1.893956
 C    15.213089    37.080013     1.656878
 C    16.206911    36.652451     2.533923
 C    15.908403    35.797750     3.603306
 C    12.807499    37.149949     1.006991
 C    17.604884    37.173063     2.391886
 C    13.032224    33.299068     4.712616
 C    12.070103    32.857761     5.635629
 C    11.098870    31.906052     5.295119
 C    11.069604    31.321761     4.031644
 C    12.035838    31.726835     3.110835
 C    12.984744    32.699649     3.440235
 C    10.089343    31.520768     6.330929
 C    12.023129    31.186300     1.717020
 F    19.150670    30.509424     3.916754
 F    18.957175    32.541552     3.115262
 F    17.528171    31.005749     2.524434
 F    11.749829    36.285648     0.940263
 F    12.306775    38.362404     1.445825
 F    13.245148    37.362567    -0.285383
 F    18.532497    36.208593     2.684948
 F    17.815807    38.224874     3.264906
 F    17.904879    37.649646     1.153790
 F     9.141712    30.651200     5.870051
 F     9.911401    36.637592     6.888452
 F    10.688610    30.934063     7.408247
 F     9.412154    32.609593     6.816256
 F    13.301569    31.084884     1.225428
 F    11.326841    32.019660     0.866544
 F    11.459069    29.940824     1.597275
 F    10.383986    37.143896     8.987198
 F    10.756490    38.596281     7.392855
 F    15.185940    37.500410    10.377185
 F    16.752392    36.646116     9.062412
 F    15.917646    38.660947     8.693812
 F    15.694349    30.800063     8.918209
 F    17.107488    32.457802     9.281331
 F    17.838622    30.501512     8.623847
 H    11.753981    35.500598     5.832617
 H    12.949529    37.883607     9.210204
 H    15.876945    35.574349     7.058210
 H    15.040949    33.131262     7.557684
 H    18.326741    30.675643     6.241258
 H    16.235450    33.171426     3.428899
 H    12.577320    35.481958     3.109469
 H    15.451206    37.729803     0.820558
 H    16.718344    35.485389     4.261203
 H    12.066124    33.260842     6.647130
 H    10.322098    30.581054     3.770947
 H    13.711929    32.993561     2.685449
 B     4.576551    17.594690    14.874372
 C     4.191959    16.574037    16.098281
 C     2.879364    16.091689    16.281173
 C     2.554783    15.200785    17.310214
 C     3.536537    14.729462    18.187289
 C     4.855276    15.144430    17.985201
 C     5.171748    16.047277    16.961907
 C     1.157213    14.676495    17.482790
 C     5.927241    14.551890    18.855471
 C     5.817552    18.608179    15.235840
 C     6.011798    19.131595    16.526922
 C     7.011457    20.072471    16.808062
 C     7.866043    20.542429    15.806902
 C     7.677782    20.048295    14.514078
 C     6.674326    19.110134    14.238601
 C     7.167074    20.533576    18.227366
 C     8.574798    20.454782    13.381327
 C     4.934781    16.608643    13.612270
 C     3.938015    16.133346    12.739020
 C     4.232714    15.281762    11.667431
 C     5.541119    14.850284    11.431594
 C     6.534866    15.276086    12.311943
 C     6.235872    16.129461    13.382106
 C     3.124422    14.781013    10.791046
 C     7.934833    14.756891    12.175771
 C     3.363177    18.630164    14.497476
 C     2.401303    19.071371    15.420940
 C     1.430659    20.024159    15.081277
 C     1.401575    20.609210    13.818132
 C     2.367356    20.204030    12.896929
 C     3.315926    19.230766    13.225685
 C     0.421021    20.409655    16.117091
 C     2.354634    20.744461    11.503144
 F     9.482095    21.421089    13.702962
 F     9.288781    19.388976    12.901348
 F     7.859703    20.924845    12.310523
 F     2.074106    15.648785    10.730443
 F     2.635838    13.566715    11.235327
 F     3.515186    14.566476     9.492362
 F     8.862810    15.721710    12.470835
 F     8.146797    13.706165    13.050591
 F     8.236804    14.280542    10.938938
 F    -0.526658    21.279312    15.656157
 F     0.242875    15.292993    16.674652
 F     1.020170    20.996482    17.194386
 F    -0.256296    19.320937    16.602429
 F     3.633082    20.845753    11.011560
 F     1.658357    19.910984    10.652727
 F     1.790558    21.989863    11.383396
 F     0.715508    14.786711    18.773245
 F     1.087973    13.334229    17.179043
 F     5.517393    14.430206    20.163004
 F     7.083881    15.284464    18.848531
 F     6.249203    13.269538    18.479902
 F     6.025734    21.130460    18.704306
 F     7.438936    19.472733    19.067412
 F     8.169615    21.428737    18.409689
 H     2.085742    16.426731    15.615679
 H     3.280810    14.049568    18.997613
 H     6.209014    16.353080    16.840408
 H     5.371530    18.796563    17.341632
 H     8.656288    21.254781    16.027025
 H     6.568979    18.757033    13.213484
 H     2.907112    16.450909    12.884656
 H     5.779407    14.199994    10.595361
 H     7.045538    16.438853    14.041788
 H     2.396974    18.667339    16.432056
 H     0.654454    21.350493    13.557953
 H     4.042966    18.937187    12.470651
 B     4.665611     0.284477    14.484111
 C     5.050228    -0.736126    13.260164
 C     6.362807    -1.218555    13.077388
 C     6.687355    -2.109420    12.048301
 C     5.705628    -2.580735    11.171192
 C     4.386895    -2.165764    11.373322
 C     4.070395    -1.262908    12.396601
 C     8.084934    -2.633670    11.875708
 C     3.314928    -2.758237    10.503000
 C     3.424605     1.297975    14.122665
 C     3.230312     1.821360    12.831578
 C     2.230653     2.762234    12.550433
 C     1.376096     3.232211    13.551609
 C     1.564334     2.738062    14.844430
 C     2.567848     1.799962    15.119901
 C     2.075053     3.223346    11.131127
 C     0.667345     3.144597    15.977187
 C     4.307423    -0.701557    15.746223
 C     5.304177    -1.176808    16.619516
 C     5.009451    -2.028404    17.691096
 C     3.701037    -2.459883    17.926883
 C     2.707274    -2.034153    17.046519
 C     3.006313    -1.180687    15.976440
 C     6.117771    -2.529249    18.567379
 C     1.307311    -2.553389    17.182713
 C     5.878939     1.320009    14.861003
 C     6.840832     1.761214    13.937557
 C     7.811425     2.714061    14.277195
 C     7.840422     3.299223    15.540292
 C     6.874703     2.893967    16.461523
 C     5.926199     1.920634    16.132784
 C     8.821120     3.099494    13.241407
 C     6.887492     3.434333    17.855325
 F    -0.239944     4.110898    15.655534
 F    -0.046641     2.078796    16.457183
 F     1.382467     3.614659    17.047983
 F     7.168066    -1.661449    18.628057
 F     6.606302    -3.743589    18.123177
 F     5.727049    -2.743759    19.866086
 F     0.379419    -1.588479    16.887696
 F     1.095319    -3.604086    16.307867
 F     1.005346    -3.029683    18.419581
 F     9.768812     3.969150    13.702284
 F     8.999285    -2.017256    12.683896
 F     8.222002     3.686327    12.164097
 F     9.498434     2.010767    12.756078
 F     5.609073     3.535558    18.346950
 F     7.583772     2.600802    18.705764
 F     7.451603     4.679700    17.975097
 F     8.526637    -2.523496    10.585241
 F     8.154254    -3.975922    12.179490
 F     3.724765    -2.879960     9.195473
 F     2.158277    -2.025681    10.509982
 F     2.992962    -4.040583    10.878574
 F     3.216404     3.820251    10.654202
 F     1.803214     2.162513    10.291071
 F     1.072533     4.118521    10.948792
 H     7.156445    -0.883511    13.742866
 H     5.961368    -3.260657    10.360894
 H     3.033144    -0.957036    12.518035
 H     3.870576     1.486339    12.016862
 H     0.585820     3.944527    13.331478
 H     2.673214     1.446868    16.145018
 H     6.335078    -0.859178    16.473942
 H     3.462785    -3.110221    18.763088
 H     2.196680    -0.871389    15.316674
 H     6.845231     1.357117    12.926466
 H     8.587518     4.040543    15.800443
 H     5.199193     1.627009    16.887830
 C     4.100022    11.580621    16.503179
 C     4.230288    11.825010    14.993189
 C     5.403130    12.765341    14.685442
 C     2.916637    12.307360    14.370640
 H     3.425145    10.698136    16.802099
 H     3.520630    12.391528    16.965816
 H     5.063305    11.515101    17.021354
 H     4.528456    10.869802    14.409251
 H     5.208352    13.756455    15.119389
 H     5.525775    12.892732    13.603432
 H     6.347235    12.388902    15.098610
 H     2.077755    11.652624    14.634994
 H     2.990193    12.346742    13.277735
 H     2.683307    13.320033    14.728810
 C     5.142143    28.890773    12.855273
 C     5.011884    29.135150    14.365267
 C     3.839034    30.075467    14.673027
 C     6.325534    29.617505    14.987816
 H     5.817045    28.008315    12.556350
 H     5.721489    29.701709    12.392633
 H     4.178853    28.825216    12.337113
 H     4.713735    28.179937    14.949192
 H     4.033796    31.066584    14.239081
 H     3.716394    30.202851    15.755039
 H     2.894930    29.699019    14.259863
 H     7.164414    28.962767    14.723460
 H     6.251978    29.656883    16.080721
 H     6.558863    30.630175    14.629640
 C    14.811444    23.043329     3.065224
 C    14.670433    22.796797     4.573959
 C    13.488612    21.864876     4.872877
 C    15.976876    22.303732     5.203355
 H    15.491430    23.924088     2.772485
 H    15.391201    22.231447     2.604756
 H    13.851841    23.112955     2.540784
 H    14.376574    23.752870     5.158797
 H    13.679516    20.872475     4.440175
 H    13.357369    21.738194     5.953969
 H    12.550325    22.248219     4.452917
 H    16.821921    22.953433     4.946145
 H    15.895998    22.261939     6.295619
 H    16.205367    21.290375     4.843896
 C    13.766292     5.729964     6.717495
 C    13.899337     5.484838     5.207860
 C    15.073213     4.544958     4.902713
 C    12.587075     5.001467     4.583124
 H    13.090912     6.612679     7.014784
 H    13.185894     4.919440     7.179504
 H    14.728639     5.795568     7.237403
 H    14.197963     6.439919     4.623950
 H    14.877923     3.553783     5.336306
 H    15.198248     4.417560     3.820995
 H    16.016265     4.921819     5.317884
 H    11.747343     5.655925     4.845467
 H    12.662796     4.961555     3.490369
 H    12.353609     3.988864     4.941425
 C     4.364026     6.092969    16.149101
 C     4.182113     6.172686    14.625341
 C     2.125668     7.456078    17.534928
 C     1.159001     7.241586    16.350830
 C    -0.299886     7.112089    16.821422
 C    -0.721472     8.328864    17.652457
 C     0.208759     8.507755    18.857321
 C     1.675941     8.636242    18.419632
 C     4.898216     7.941053    18.452954
 C     6.378375     8.208988    18.115176
 C     7.166144     8.559676    19.387018
 C     7.048228     7.447857    20.437813
 C     5.579050     7.137078    20.755023
 C     4.759179     6.816388    19.492265
 C     3.663646     8.144484    12.448824
 C     3.748860     6.955888    11.472366
 C     3.050613     7.293036    10.141782
 C     1.595511     7.734636    10.353733
 C     1.500692     8.886317    11.364141
 C     2.193161     8.536708    12.690869
 C     6.374301     7.877439    13.485665
 C     6.877596     9.330222    13.346058
 C     8.310879     9.370658    12.799365
 C     9.258322     8.557734    13.690266
 C     8.762070     7.115854    13.864433
 C     7.318079     7.073954    14.400085
 H     2.143086     6.538171    18.146608
 H     4.488338     8.869330    18.887224
 H     4.176395     9.009329    11.992590
 H     6.377050     7.406970    12.488021
 H    -0.697592     9.232045    17.024606
 H    -1.757214     8.224868    18.002608
 H     0.100728     7.644676    19.530550
 H    -0.076626     9.395637    19.439554
 H     1.796489     9.574427    17.855077
 H     2.319795     8.718294    19.305178
 H     6.819884     7.312168    17.656404
 H     6.453525     9.015134    17.369039
 H     8.219388     8.742407    19.134621
 H     6.779168     9.502896    19.800010
 H     7.577478     7.736126    21.357751
 H     7.546655     6.540113    20.067381
 H     5.511121     6.290593    21.453554
 H     5.129736     8.006298    21.260574
 H     3.706432     6.668995    19.762258
 H     5.108832     5.869174    19.059378
 H     3.257846     6.082157    11.923060
 H     4.790139     6.665361    11.281788
 H     3.093099     6.415600     9.479676
 H     3.605302     8.101291     9.640599
 H     1.148513     8.035292     9.394655
 H     1.003272     6.880501    10.712736
 H     1.973682     9.785495    10.942514
 H     0.450623     9.150142    11.549905
 H     1.665930     7.697979    13.170288
 H     2.137284     9.378937    13.396734
 H     6.210722     9.917731    12.700662
 H     6.847871     9.799714    14.342967
 H     8.324764     8.965011    11.776892
 H     8.650893    10.413458    12.722460
 H     9.334657     9.040238    14.675799
 H    10.270570     8.569156    13.261201
 H     9.420922     6.558757    14.546468
 H     8.807155     6.590196    12.899158
 H     6.986669     6.028825    14.483105
 H     7.290622     7.501908    15.413394
 H     3.792778     5.263099    16.588533
 H     5.420716     5.935279    16.404327
 H     3.132384     6.000535    14.349457
 H     4.782235     5.418355    14.096989
 H     1.253227     8.096027    15.662108
 H     1.444152     6.344600    15.783433
 H    -0.951661     6.985781    15.944029
 H    -0.415280     6.198072    17.422151
 P     3.867883     7.709105    16.928538
 P     4.594923     7.887299    14.035574
Rh     4.150186     9.413901    15.566585
 C     4.878129    23.403099    13.209345
 C     5.060099    23.482818    14.733101
 C     7.116436    24.766194    11.823432
 C     8.083116    24.551649    13.007508
 C     9.542000    24.422175    12.536898
 C     9.963566    25.639004    11.705931
 C     9.033340    25.817937    10.501067
 C     7.566156    25.946387    10.938764
 C     4.343852    25.251251    10.905521
 C     2.863697    25.519138    11.243364
 C     2.075881    25.869903     9.971571
 C     2.193791    24.758167     8.920687
 C     3.662969    24.447461     8.603416
 C     4.482876    24.126667     9.866123
 C     5.578591    25.454664    16.909613
 C     5.493368    24.266133    17.886151
 C     6.191641    24.603358    19.216705
 C     7.646758    25.044887    19.004696
 C     7.741586    26.196514    17.994226
 C     7.049080    25.846852    16.667530
 C     2.867919    25.187604    15.872772
 C     2.364632    26.640408    16.012200
 C     0.931312    26.680938    16.558779
 C    -0.016087    25.867914    15.667926
 C     0.480149    24.426001    15.494000
 C     1.924165    24.384007    14.958423
 H     7.098989    23.848314    11.211712
 H     4.753703    26.179567    10.471305
 H     5.065857    26.319544    17.365799
 H     2.865156    24.717249    16.870469
 H     9.939650    26.542150    12.333833
 H    10.999322    25.535076    11.355802
 H     9.141367    24.954898     9.827784
 H     9.318711    26.705860     9.918890
 H     7.445601    26.884554    11.503349
 H     6.922303    26.028452    10.053219
 H     2.422219    24.622270    11.702073
 H     2.788549    26.325225    11.989565
 H     1.022643    26.052593    10.224016
 H     2.462825    26.813163     9.558640
 H     1.664505    25.046498     8.000788
 H     1.695399    23.850380     9.291057
 H     3.730940    23.601061     7.904792
 H     4.112241    25.316757     8.097959
 H     5.535611    23.979295     9.596078
 H     4.133238    23.179415    10.298939
 H     5.984359    23.392364    17.435505
 H     4.452087    23.975636    18.076763
 H     6.149127    23.725985    19.878892
 H     5.636986    25.411675    19.717827
 H     8.093810    25.345568    19.963743
 H     8.238947    24.190709    18.645713
 H     7.268621    27.095723    18.415816
 H     8.791656    26.460309    17.808425
 H     7.576285    25.008088    16.188144
 H     7.104960    26.689041    15.961617
 H     3.031470    27.227962    16.657597
 H     2.394449    27.109804    15.015248
 H     0.917352    26.275422    17.581300
 H     0.591312    27.723754    16.635526
 H    -0.092340    26.350278    14.682318
 H    -1.028366    25.879424    16.096918
 H    -0.178670    23.868810    14.812012
 H     0.435011    23.900486    16.459351
 H     2.255562    23.338862    14.875562
 H     1.951664    24.811817    13.945055
 H     5.449362    22.573231    12.769891
 H     3.821432    23.245401    12.954155
 H     6.109839    23.310672    15.008951
 H     4.459998    22.728485    15.261476
 H     7.988904    25.406060    13.696269
 H     7.797974    23.654638    13.574867
 H    10.193785    24.295812    13.414276
 H     9.657373    23.508193    11.936112
 P     5.374244    25.019230    12.429880
 P     4.647304    25.197430    15.322871
Rh     5.092014    26.724029    13.791853
 C    14.548098    28.529221     3.422472
 C    14.729330    28.449047     4.946294
 C    16.786408    27.166132     2.036101
 C    17.753079    27.379242     3.220475
 C    19.212142    27.508012     2.750276
 C    19.632944    26.291392     1.918631
 C    18.702981    26.114169     0.713326
 C    17.235535    25.986481     1.150380
 C    14.013498    26.680824     1.118715
 C    12.533452    26.412753     1.456898
 C    11.745447    26.061512     0.185354
 C    11.862934    27.173038    -0.865797
 C    13.331996    27.483980    -1.183394
 C    14.152085    27.805213     0.079087
 C    15.246811    26.476362     7.122298
 C    15.162259    27.664953     8.098824
 C    15.860131    27.327308     9.429465
 C    17.314993    26.884894     9.217585
 C    17.409253    25.733188     8.207137
 C    16.717045    26.083106     6.880333
 C    12.536369    26.744871     6.085631
 C    12.032843    25.292241     6.225930
 C    10.599466    25.252112     6.772410
 C     9.652338    26.064544     5.880733
 C    10.148661    27.506329     5.706043
 C    11.592775    27.547983     5.170714
 H    16.769313    28.084536     1.425167
 H    14.423440    25.752516     0.684566
 H    14.733462    25.611830     7.578438
 H    12.533697    27.215847     7.083034
 H    19.608032    25.387839     2.545903
 H    20.668893    26.394628     1.568900
 H    18.811951    26.977684     0.040821
 H    18.987855    25.226505     0.130511
 H    17.114065    25.047785     1.713877
 H    16.591923    25.905839     0.264517
 H    12.091899    27.309649     1.915475
 H    12.458594    25.606855     2.203341
 H    10.692292    25.878685     0.438066
 H    12.132487    25.118234    -0.227457
 H    11.333547    26.884400    -1.785542
 H    11.364411    28.080799    -0.495539
 H    13.399628    28.330251    -1.882206
 H    13.781346    26.614667    -1.688754
 H    15.204745    27.952693    -0.191130
 H    13.802359    28.752489     0.511767
 H    15.653884    28.538394     7.648232
 H    14.121142    27.956147     8.289294
 H    15.818081    28.204726    10.091623
 H    15.304911    26.519349     9.930540
 H    17.761770    26.583952    10.176682
 H    17.907724    27.738717     8.858655
 H    16.935779    24.834250     8.628733
 H    18.459200    25.468818     8.021440
 H    17.244868    26.921386     6.400779
 H    16.772321    25.240724     6.174553
 H    12.699630    24.704947     6.871625
 H    12.062489    24.822324     5.229240
 H    10.585329    25.658362     7.794645
 H    10.259360    24.209369     6.849768
 H     9.576388    25.581500     4.895428
 H     8.639925    26.053319     6.309402
 H     9.490002    28.063133     5.023598
 H    10.103332    28.032379     6.671088
 H    11.924254    28.593057     5.087287
 H    11.620439    27.119579     4.157605
 H    15.119630    29.359160     2.983545
 H    13.491536    28.687108     3.166835
 H    15.779024    28.620745     5.222621
 H    14.129306    29.203521     5.474560
 H    17.658180    26.524426     3.908644
 H    17.468376    28.276036     3.788402
 H    19.863812    27.633307     3.627894
 H    19.328349    28.422291     2.150102
 P    15.044313    26.913251     2.642759
 P    14.315707    26.734423     5.535571
Rh    14.760692    25.208203     4.004125
 C    14.032403    11.217108     6.362890
 C    13.850665    11.137307     4.839119
 C    11.793897     9.854287     7.748828
 C    10.827232    10.068469     6.564667
 C     9.368322    10.197988     7.035171
 C     8.946804     8.981390     7.866496
 C     9.876952     8.802969     9.071490
 C    11.344182     8.674437     8.633963
 C    14.566472     9.369046     8.666728
 C    16.046597     9.101034     8.328857
 C    16.834452     8.750376     9.600653
 C    16.716661     9.862246    10.651407
 C    15.247520    10.173107    10.968707
 C    14.427578    10.493783     9.705989
 C    13.332270     9.165431     2.662720
 C    13.417551    10.354049     1.686293
 C    12.719268    10.017016     0.355708
 C    11.264151     9.575470     0.567655
 C    11.169281     8.423734     1.577999
 C    11.861774     8.773224     2.904749
 C    16.042913     9.432483     3.699529
 C    16.546253     7.979700     3.560047
 C    17.979502     7.939310     3.013255
 C    18.926944     8.752350     3.904055
 C    18.430639    10.194219     4.078170
 C    16.986677    10.236036     4.613898
 H    11.811384    10.772384     8.360219
 H    14.156560     8.440816     9.101064
 H    13.845009     8.300582     2.206487
 H    16.045669     9.902856     2.701841
 H     8.970838     8.078038     7.238899
 H     7.911022     9.085354     8.216531
 H     9.768799     9.666269     9.744411
 H     9.591592     7.915262     9.654002
 H    11.464831     7.736011     8.069837
 H    11.987973     8.592802     9.519596
 H    16.488112     9.997821     7.870018
 H    16.121658     8.294854     7.582746
 H    17.887669     8.567607     9.348173
 H    16.447480     7.807185    10.013715
 H    17.245961     9.573996    11.571324
 H    17.215110    10.769950    10.280905
 H    15.179685    11.019628    11.667203
 H    14.798197     9.303935    11.474331
 H    13.374862    10.641273     9.976048
 H    14.777277    11.440946     9.273026
 H    12.926630    11.227817     2.137019
 H    14.458857    10.644476     1.495712
 H    12.761780    10.894497    -0.306336
 H    13.273917     9.208774    -0.145534
 H    10.817138     9.274884    -0.391438
 H    10.671945    10.429609     0.926704
 H    11.642231     7.524564     1.156311
 H    10.119195     8.159963     1.763751
 H    11.334548     9.611902     3.384264
 H    11.805904     7.930937     3.610553
 H    15.879368     7.392075     2.914762
 H    16.516649     7.510325     4.557013
 H    17.993293     8.344879     1.990749
 H    18.319573     6.896526     2.936403
 H    19.003328     8.269915     4.889618
 H    19.939177     8.740940     3.474957
 H    19.089485    10.751385     4.760154
 H    18.475642    10.719843     3.112873
 H    16.655193    11.281138     4.696958
 H    16.959298     9.808058     5.627198
 H    13.461163    12.047042     6.802216
 H    15.089075    11.374724     6.618243
 H    12.800951    11.309395     4.563129
 H    14.450802    11.891640     4.310788
 H    10.921523     9.213897     5.876116
 H    11.112362    10.965357     5.997103
 H     8.716573    10.324038     6.157721
 H     9.252850    11.112143     7.635672
 P    13.536059     9.601060     7.142374
 P    14.263554     9.422666     4.249456
Rh    13.818354     7.896188     5.780495
 C    13.913972    20.299718    15.557904
 C    14.149420    20.470092    14.049139
 C    15.344470    21.394543    13.788753
 C    12.888242    20.922440    13.303956
 H    13.265529    19.402887    15.860254
 H    13.272599    21.111266    15.932131
 H    14.840196    20.304479    16.144166
 H    14.489252    19.491718    13.527289
 H    16.250402    21.041396    14.297005
 H    15.119283    22.407413    14.152143
 H    15.554851    21.463253    12.715661
 H    12.035428    20.262813    13.506996
 H    13.057939    20.939327    12.219804
 H    12.613213    21.940108    13.616225
 C    14.454144     2.991094    13.801348
 C    14.219038     3.160982    15.310236
 C    13.024117     4.085409    15.571272
 C    15.480406     3.612765    16.055416
 H    15.101841     2.093921    13.498357
 H    15.096082     3.802322    13.427422
 H    13.527845     2.996775    13.215220
 H    13.879095     2.182563    15.832073
 H    12.118108     3.732662    15.062868
 H    13.249375     5.098481    15.208507
 H    12.813890     4.153379    16.644445
 H    16.333028     2.953065    15.851854
 H    15.310899     3.629094    17.139608
 H    15.755588     4.630526    15.743607
 C     4.994484    14.320977     4.014938
 C     4.759883    14.151413     5.523925
 C     3.565321    13.226645     5.785381
 C     6.021637    13.699911     6.268665
 H     5.642496    15.217783     3.711687
 H     5.635852    13.509348     3.640856
 H     4.067942    14.315629     3.429189
 H     4.419925    15.129948     6.045403
 H     2.659046    13.579157     5.277300
 H     3.790733    12.213650     5.422475
 H     3.355418    13.158484     6.858599
 H     6.874062    14.359847     6.064971
 H     5.852488    13.683294     7.352911
 H     6.296969    12.682250     5.956623
 C     4.459932    31.631398     5.771389
 C     4.695365    31.461701     4.262550
 C     5.889772    30.536529     4.001792
 C     3.433896    31.010575     3.517098
 H     3.811930    32.528384     6.074182
 H     3.818154    30.819944     6.145145
 H     5.386127    31.625881     6.357690
 H     5.036013    32.440114     3.741246
 H     6.795904    30.888819     4.510276
 H     5.663857    29.523652     4.364709
 H     6.100165    30.468169     2.928682
 H     2.581543    31.670760     3.720296
 H     3.603664    30.993880     2.432950
 H     3.158089    29.993000     3.829003
 C     9.149160    17.032518    16.623180
 C     9.607088    15.701305    16.016729
 C    11.066933    15.786291    15.539007
 C    14.772626    16.628601    17.636070
 C    16.260064    16.867123    17.310175
 C    17.046366    17.201683    18.585517
 C    16.892458    16.105273    19.646414
 C    15.416458    15.818471    19.947633
 C    14.613837    15.504036    18.672391
 C    13.545045    16.784026    11.649779
 C    12.048962    17.012183    11.944319
 C    11.290303    17.373729    10.658366
 C    11.460631    16.286640     9.588850
 C    12.944087    16.014409     9.305284
 C    13.737549    15.687585    10.584827
 C    16.288890    16.440455    12.650557
 C    16.741161    17.829305    12.160418
 C    18.194276    17.813716    11.667700
 C    19.134957    17.289474    12.758318
 C    18.699777    15.897343    13.233576
 C    17.244027    15.910763    13.736480
 C    14.237443    14.760523    15.359812
 C    14.093719    14.816788    13.830570
 C    12.007748    16.202262    16.687183
 C    11.524019    17.501426    17.362002
 C    10.053783    17.424488    17.795862
 H     8.108083    16.967204    16.967008
 H     9.170202    17.818621    15.853725
 H     8.965254    15.407643    15.174166
 H     9.510084    14.907278    16.770476
 H    11.146136    16.525108    14.726988
 H    11.378719    14.818275    15.120453
 H    14.373449    17.563423    18.065914
 H    16.685101    15.962434    16.849753
 H    16.356777    17.673987    16.567343
 H    18.106992    17.352555    18.340331
 H    16.685059    18.158984    18.986167
 H    17.376812    15.183966    19.297077
 H    17.420913    16.393605    20.567333
 H    14.971361    16.695849    20.442240
 H    15.326082    14.974332    20.647240
 H    14.969722    14.558321    18.241069
 H    13.558745    15.352375    18.928498
 H    13.951960    17.730356    11.254064
 H    11.613387    16.097643    12.373463
 H    11.934696    17.800118    12.704546
 H    10.226595    17.526683    10.886977
 H    11.664829    18.334457    10.274705
 H    10.972501    15.361226     9.929049
 H    10.951037    16.580149     8.659404
 H    13.388562    16.897676     8.821955
 H    13.046905    15.179195     8.597371
 H    13.396311    14.723434    10.985998
 H    14.799516    15.566971    10.335528
 H    16.306382    15.737821    11.800315
 H    16.651299    18.539422    12.998672
 H    16.080438    18.193390    11.365926
 H    18.272244    17.174515    10.774804
 H    18.488156    18.824593    11.351838
 H    19.131211    17.984406    13.610810
 H    20.166307    17.271034    12.381980
 H    19.356566    15.533572    14.036917
 H    18.796779    15.176381    12.408156
 H    17.168324    16.558996    14.621605
 H    16.952524    14.899548    14.050832
 H    15.282527    14.579409    15.646531
 H    13.635546    13.951805    15.798774
 H    13.052236    14.635689    13.533171
 H    14.712484    14.058720    13.329949
 H    12.022393    15.394082    17.436885
 H    12.155791    17.745641    18.225651
 H    11.632162    18.329160    16.643411
 H     9.749103    18.392052    18.218941
 H     9.943975    16.684760    18.600990
 P    13.760296    16.400872    16.098441
 P    14.518381    16.519134    13.212231
Rh    14.078812    18.080160    14.707802
 C    19.216497    34.341499    12.736545
 C    18.758147    33.010599    13.343359
 C    17.298286    33.096213    13.820874
 C    13.593065    33.939108    11.723565
 C    12.105768    34.178700    12.049346
 C    11.319556    34.512444    10.773718
 C    11.472927    33.415001     9.713807
 C    12.948758    33.127238     9.412753
 C    13.751170    32.813474    10.688267
 C    14.821417    34.094949    17.710067
 C    16.317542    34.322709    17.415549
 C    17.076465    34.682133    18.701902
 C    16.905613    33.593827    19.770113
 C    15.422118    33.321205    20.053172
 C    14.628799    32.996599    18.773054
 C    12.077248    33.757396    16.709991
 C    11.625353    35.148274    17.195246
 C    10.173019    35.133029    17.690352
 C     9.230871    34.604787    16.602865
 C     9.666168    33.211756    16.130276
 C    11.121481    33.224457    15.626154
 C    14.126627    32.072308    14.000696
 C    14.269930    32.129122    15.529912
 C    16.357707    33.511865    12.672401
 C    16.841946    34.810466    11.996777
 C    18.312313    34.733065    11.563389
 H    20.257686    34.275885    12.393107
 H    19.195303    35.127922    13.505672
 H    19.399809    32.716989    14.186057
 H    18.854991    32.216356    12.589828
 H    17.219205    33.835483    14.632495
 H    16.986125    32.128516    14.239902
 H    13.992732    34.873321    11.292867
 H    11.680294    33.274640    12.510610
 H    12.009493    34.986276    12.791462
 H    10.259002    34.663986    11.018809
 H    11.681258    35.469223    10.372178
 H    10.988240    32.494219    10.064040
 H    10.944501    33.702686     8.792668
 H    13.394298    34.003966     8.917410
 H    13.038708    32.282466     8.713859
 H    13.394628    31.868403    11.120475
 H    14.806165    32.660831    10.432296
 H    14.414962    35.040718    18.107539
 H    16.752554    33.408498    16.985128
 H    16.432190    35.111595    16.656381
 H    18.140260    34.834783    18.473493
 H    16.702404    35.642606    19.086570
 H    17.393722    32.668769    19.428906
 H    17.415116    33.886009    20.700027
 H    14.977485    34.203583    20.537921
 H    15.319300    32.484770    20.759624
 H    14.970146    32.033201    18.370230
 H    13.566850    32.875454    19.022139
 H    12.059277    33.057837    17.562747
 H    11.713113    35.854658    16.353643
 H    12.287208    35.516764    17.987009
 H    10.097091    34.496497    18.585327
 H     9.878629    36.144550    18.003635
 H     9.232475    35.297478    15.748564
 H     8.200221    34.586456    16.981153
 H     9.008734    32.846072    15.328279
 H     9.570116    32.492523    16.957314
 H    11.196340    33.870346    14.739227
 H    11.413051    32.212484    15.314297
 H    13.081453    31.892033    13.713761
 H    14.727884    31.262816    13.562287
 H    15.311136    31.946928    15.827656
 H    13.650225    31.371965    16.030751
 H    16.342702    32.703239    11.923195
 H    16.210457    35.054223    11.132783
 H    16.733754    35.638719    12.714764
 H    18.617270    35.700384    11.139942
 H    18.422278    33.992934    10.758653
 P    14.605348    33.711883    13.261271
 P    13.847659    33.832304    16.147681
Rh    14.288539    35.392068    14.651358
 C     9.760411    17.589302     2.947541
 C     9.301487    18.921456     3.551173
 C     7.842114    18.836215     4.030260
 C     4.136495    17.991129     1.934631
 C     2.649048    17.752872     2.260608
 C     1.862618    17.418399     0.985357
 C     2.016657    18.514704    -0.075620
 C     3.492672    18.801211    -0.376988
 C     4.295398    19.115551     0.898176
 C     5.363890    17.839689     7.920882
 C     6.859931    17.611440     7.626326
 C     7.618690    17.251320     8.912589
 C     7.448285    18.339433     9.981055
 C     5.964915    18.612481    10.264295
 C     5.171363    18.937463     8.984404
 C     2.619953    18.182690     6.920521
 C     2.168017    16.795102     7.414574
 C     0.714780    16.811642     7.907033
 C    -0.225917    17.332847     6.814967
 C     0.208903    18.723927     6.336418
 C     1.664573    18.709434     5.833390
 C     4.671634    19.860301     4.209644
 C     4.815095    19.805036     5.738919
 C     6.901155    18.417074     2.883437
 C     7.385426    17.116394     2.211952
 C     8.855202    17.193454     1.776603
 H    10.801100    17.655027     2.602602
 H     9.740938    16.805014     3.718891
 H     9.943561    19.217932     4.392522
 H     9.397094    19.713816     2.795493
 H     7.764126    18.099003     4.843846
 H     7.529840    19.804841     4.447015
 H     4.535629    17.056203     1.504979
 H     2.224209    18.657643     2.721038
 H     2.552251    16.946071     3.003493
 H     0.801975    17.267746     1.230610
 H     2.223722    16.461012     0.584767
 H     1.532557    19.436141     0.273715
 H     1.488036    18.226431    -0.996454
 H     3.937593    17.923787    -0.871661
 H     3.583131    19.645373    -1.076557
 H     3.939662    20.061347     1.329430
 H     5.350488    19.267064     0.641988
 H     4.957144    16.893776     8.317747
 H     7.295361    18.525578     7.196206
 H     6.974217    16.822732     6.866904
 H     8.682403    17.098285     8.684142
 H     7.244201    16.290921     9.297052
 H     7.936766    19.264369     9.640078
 H     7.957717    18.046776    10.910873
 H     5.520111    17.730158    10.748962
 H     5.862440    19.448774    10.970948
 H     5.512399    19.901070     8.581883
 H     4.109422    19.058217     9.233686
 H     2.602601    18.887602     7.768879
 H     2.258272    16.082492     6.578480
 H     2.828696    16.433570     8.210295
 H     0.636565    17.453174     8.798241
 H     0.421116    15.801516     8.225485
 H    -0.221782    16.635838     5.964179
 H    -1.257367    17.351958     7.190992
 H    -0.448064    19.085711     5.532350
 H     0.111888    19.446781     7.160176
 H     1.740283    18.058962     4.949903
 H     1.955934    19.719866     5.516389
 H     3.626631    20.041384     3.922622
 H     5.273720    20.668625     3.770220
 H     5.856548    19.986306     6.036345
 H     4.196287    20.563459     6.238949
 H     6.886232    19.223348     2.131701
 H     6.753118    16.868975     1.349629
 H     7.278701    16.290784     2.933200
 H     9.160414    16.225063     1.355815
 H     8.963661    17.931137     0.969423
 P     5.148596    18.219359     3.472297
 P     4.390303    18.103120     6.358460
Rh     4.829636    16.541018     4.863945
 C    -0.304948     0.278890     6.835808
 C     0.153769     1.610566     6.230961
 C     1.613742     1.525470     5.753692
 C     5.318531     0.681067     7.851435
 C     6.805993     0.442796     7.525471
 C     7.592395     0.108270     8.800726
 C     7.438318     1.204538     9.861736
 C     5.962288     1.490964    10.163130
 C     5.159508     1.805357     8.888007
 C     4.092085     0.529441     1.865279
 C     2.595991     0.301626     2.159959
 C     1.836894    -0.058213     0.873817
 C     2.007513     1.029858    -0.194653
 C     3.490940     1.302384    -0.478080
 C     4.284785     1.627124     0.801695
 C     6.836123     0.871865     2.865373
 C     7.287960    -0.515698     2.371247
 C     8.740441    -0.498290     1.876607
 C     9.682680     0.023649     2.967025
 C     9.247385     1.414111     3.447100
 C     7.792265     1.398556     3.951858
 C     4.784472     2.550233     5.576247
 C     4.641572     2.494876     4.046930
 C     2.553937     1.108034     6.901823
 C     2.069428    -0.191629     7.575145
 C     0.599028    -0.114566     8.008514
 H    -1.346173     0.344297     7.179200
 H    -0.283830    -0.506486     6.065596
 H    -0.487675     1.905482     5.388550
 H     0.056841     2.403773     6.985576
 H     1.692948     0.787376     4.941030
 H     1.926067     2.493760     5.336175
 H     4.919325    -0.253912     8.280907
 H     7.230876     1.347559     7.065059
 H     6.902769    -0.363985     6.782556
 H     8.653045    -0.042372     8.555493
 H     7.231290    -0.849135     9.201275
 H     7.922392     2.126003     9.512434
 H     7.966949     0.916245    10.782558
 H     5.517424     0.613485    10.657754
 H     5.871803     2.335071    10.862762
 H     5.515116     2.751255     8.456869
 H     4.104383     1.956683     9.144181
 H     4.498528    -0.416598     1.468413
 H     2.160926     1.215901     2.590161
 H     2.481569    -0.487067     2.919374
 H     0.773157    -0.210897     1.102451
 H     2.210954    -1.018749     0.489275
 H     1.519394     1.954956     0.146401
 H     1.497859     0.737399    -1.124412
 H     3.935380     0.419900    -0.962786
 H     3.593598     2.138627    -1.184762
 H     3.944135     2.590861     1.204243
 H     5.346724     1.747534     0.552240
 H     6.853197     1.576693     2.016933
 H     7.199265    -1.228022     3.207748
 H     6.626396    -0.877930     1.576589
 H     8.816708     0.143182     0.985180
 H     9.034349    -1.508223     1.557784
 H     9.681108    -0.673755     3.817519
 H    10.713325     0.043973     2.588785
 H     9.905079     1.775784     4.250657
 H     9.342915     2.137643     2.623748
 H     7.717798     0.747617     4.835117
 H     7.500816     2.408703     4.269690
 H     5.829439     2.730979     5.863622
 H     4.182526     3.358821     6.015375
 H     3.600325     2.676614     3.749083
 H     5.260927     3.252959     3.547057
 H     2.568546     1.915460     7.652334
 H     2.700779    -0.436992     8.438775
 H     2.177508    -1.018660     6.855734
 H     0.293799    -1.082405     8.430563
 H     0.489156     0.624431     8.814309
 P     4.306705     0.909529     6.313668
 P     5.065835     0.792699     3.427707
Rh     4.625778    -0.769082     4.922290
 1280
Isobutane Heavy Fixed
Rh     4.192985     9.409825    15.496008
Rh     5.049163    26.720025    13.862501
Rh    14.717647    25.210575     4.076331
Rh    13.861469     7.900375     5.709839
Rh    14.127387    18.095737    14.690998
Rh    14.238561    35.405937    14.667511
Rh     4.783245    16.524663     4.881341
Rh     4.672071    -0.785537     4.904828
 P     3.912767     7.737313    16.870573
 P     4.615391     7.875449    13.989525
 P     5.329381    25.047513    12.487935
 P     4.626757    25.185649    15.368984
 P    14.997865    26.883087     2.701766
 P    14.295241    26.744951     5.582814
 P    13.581251     9.572887     7.084404
 P    14.283875     9.434751     4.203356
 P    13.818687    16.440189    16.082004
 P    14.531580    16.539204    13.206240
 P    14.547261    33.750389    13.276505
 P    13.834368    33.849404    16.152269
 P     5.091945    18.180211     3.490335
 P     4.379052    18.081196     6.366099
 P     4.363371     0.870011     6.295834
 P     5.076264     0.770996     3.420071
 B     4.418276     8.368443     5.556587
 B     5.037040    25.678643     4.229583
 B    14.492356    26.251957    14.015752
 B    13.873592     8.941757    15.342757
 B    14.314851    17.032198     4.677789
 B    14.264265    34.342398     5.108381
 B     4.595781    17.588202    14.894550
 B     4.646367     0.278002    14.463959
 C     4.806958     9.353740     4.284385
 C     6.109806     9.819384     4.061260
 C     6.417395    10.691818     3.035670
 C     5.437968    11.170618     2.184273
 C     4.135141    10.755866     2.405440
 C     3.827743     9.868545     3.413416
 C     7.826698    11.180312     2.871262
 C     3.064047    11.341989     1.542300
 C     3.186609     7.344372     5.214071
 C     3.098853     6.722589     3.965356
 C     2.143798     5.754257     3.685471
 C     1.203894     5.376202     4.648431
 C     1.272462     5.981713     5.903018
 C     2.254524     6.925811     6.161372
 C     2.104960     5.134205     2.334980
 C     0.276011     5.629277     6.965796
 C     4.030147     9.396669     6.777901
 C     4.978316     9.853312     7.689972
 C     4.639959    10.727131     8.731221
 C     3.349373    11.204892     8.881928
 C     2.403415    10.800180     7.942455
 C     2.739647     9.921168     6.920779
 C     5.702167    11.138421     9.707880
 C     1.015938    11.341297     8.034445
 C     5.654955     7.366183     5.965649
 C     6.541185     6.845492     5.014433
 C     7.524371     5.919050     5.345206
 C     7.691807     5.469677     6.652638
 C     6.811272     5.959902     7.607768
 C     5.814827     6.873880     7.265252
 C     8.448279     5.449251     4.270684
 C     6.948637     5.560036     9.042421
 C     4.648358    26.663940     5.501785
 C     3.345510    27.129584     5.724909
 C     3.037921    28.002018     6.750500
 C     4.017348    28.480818     7.601897
 C     5.320175    28.066066     7.380729
 C     5.627573    27.178745     6.372754
 C     1.628618    28.490512     6.914907
 C     6.391269    28.652189     8.243869
 C     6.268707    24.654572     4.572098
 C     6.356464    24.032789     5.820814
 C     7.311518    23.064457     6.100698
 C     8.251422    22.686402     5.137739
 C     8.182854    23.291913     3.883152
 C     7.200792    24.236011     3.624797
 C     7.350356    22.444405     7.451190
 C     9.179305    22.939477     2.820374
 C     5.425169    26.706869     3.008269
 C     4.477000    27.163512     2.096198
 C     4.815357    28.037331     1.054949
 C     6.105943    28.515092     0.904242
 C     7.051901    28.110380     1.843714
 C     6.715669    27.231368     2.865390
 C     3.753149    28.448621     0.078289
 C     8.439378    28.651497     1.751724
 C     3.800361    24.676383     3.820521
 C     2.914131    24.155692     4.771736
 C     1.930945    23.229250     4.440964
 C     1.763509    22.779877     3.133532
 C     2.644045    23.270102     2.178401
 C     3.640489    24.184080     2.520917
 C     1.007037    22.759451     5.515485
 C     2.506679    22.870236     0.743749
 C    14.103674    25.266660    15.287954
 C    12.800826    24.801016    15.511079
 C    12.493237    23.928582    16.536669
 C    13.472664    23.449782    17.388066
 C    14.775492    23.864534    17.166899
 C    15.082889    24.751855    16.158923
 C    11.083934    23.440088    16.701077
 C    15.846586    23.278411    18.030039
 C    15.724024    27.276028    14.358268
 C    15.811780    27.897811    15.606983
 C    16.766834    28.866143    15.886868
 C    17.706738    29.244198    14.923909
 C    17.638170    28.638687    13.669322
 C    16.656108    27.694589    13.410967
 C    16.805672    29.486195    17.237359
 C    18.634621    28.991123    12.606544
 C    14.880485    25.223731    12.794438
 C    13.932316    24.767088    11.882367
 C    14.270673    23.893269    10.841119
 C    15.561259    23.415508    10.690412
 C    16.507217    23.820220    11.629884
 C    16.170985    24.699232    12.651560
 C    13.208465    23.481979     9.864459
 C    17.894694    23.279103    11.537894
 C    13.255677    27.254217    13.606690
 C    12.369447    27.774908    14.557906
 C    11.386262    28.701350    14.227133
 C    11.218825    29.150723    12.919701
 C    12.099361    28.660498    11.964571
 C    13.095805    27.746520    12.307087
 C    10.462353    29.171149    15.301655
 C    11.961995    29.060364    10.529918
 C    14.262274     7.956460    14.070555
 C    15.565123     7.490816    13.847430
 C    15.872711     6.618382    12.821839
 C    14.893284     6.139582    11.970443
 C    13.590457     6.554334    12.191610
 C    13.283060     7.441655    13.199586
 C    17.282014     6.129888    12.657432
 C    12.519363     5.968211    11.328470
 C    12.641925     9.965828    15.000241
 C    12.554169    10.587611    13.751526
 C    11.599114    11.555943    13.471641
 C    10.659210    11.933998    14.434600
 C    10.727778    11.328487    15.689187
 C    11.709840    10.384389    15.947542
 C    11.560276    12.175995    12.121150
 C     9.731327    11.680923    16.751965
 C    13.485463     7.913531    16.564071
 C    14.433632     7.456888    17.476142
 C    14.095275     6.583069    18.517390
 C    12.804689     6.105308    18.668097
 C    11.858731     6.510020    17.728625
 C    12.194963     7.389032    16.706949
 C    15.157483     6.171779    19.494050
 C    10.471254     5.968903    17.820615
 C    15.110271     9.944017    15.751819
 C    15.996501    10.464708    14.800603
 C    16.979687    11.391150    15.131375
 C    17.147123    11.840523    16.438808
 C    16.266588    11.350298    17.393938
 C    15.270143    10.436320    17.051422
 C    17.903595    11.860949    14.056854
 C    16.403953    11.750164    18.828590
 C    14.691463    18.047961     3.460390
 C    15.997710    18.543379     3.276410
 C    16.308953    19.447663     2.266477
 C    15.348798    19.924040     1.401379
 C    14.027209    19.484015     1.589274
 C    13.723637    18.573845     2.597249
 C    17.716151    19.960738     2.119684
 C    12.956115    20.063560     0.726134
 C    13.069840    16.026476     4.331359
 C    12.873462    15.495052     3.047413
 C    11.880075    14.558917     2.775358
 C    11.037425    14.093965     3.763761
 C    11.210897    14.596999     5.043792
 C    12.215716    15.528288     5.319762
 C    11.711856    14.084964     1.364192
 C    10.332268    14.166668     6.175073
 C    13.945463    18.018880     5.934333
 C    14.930117    18.478292     6.832704
 C    14.620189    19.337917     7.897439
 C    13.315599    19.775172     8.104906
 C    12.348072    19.371499     7.214364
 C    12.648352    18.516375     6.157458
 C    15.707855    19.775865     8.819296
 C    10.952348    19.890112     7.361157
 C    15.534533    15.999818     5.067279
 C    16.477686    15.549753     4.157165
 C    17.449398    14.598730     4.487937
 C    17.496780    14.043419     5.756225
 C    16.547911    14.458864     6.664381
 C    15.599084    15.415426     6.339481
 C    18.481736    14.211674     3.466261
 C    16.567199    13.889704     8.054018
 C    13.887653    35.358161     6.325780
 C    12.581406    35.853579     6.509760
 C    12.270163    36.757863     7.519693
 C    13.230318    37.234240     8.384790
 C    14.551907    36.794215     8.196896
 C    14.855479    35.884045     7.188920
 C    10.862965    37.270938     7.666485
 C    15.623001    37.373760     9.060036
 C    15.509276    33.336676     5.454811
 C    15.705654    32.805252     6.738756
 C    16.699041    31.869117     7.010812
 C    17.541691    31.404165     6.022409
 C    17.368219    31.907199     4.742378
 C    16.363400    32.838488     4.466408
 C    16.867260    31.395164     8.421978
 C    18.246848    31.476868     3.611097
 C    14.633653    35.329080     3.851836
 C    13.648999    35.788492     2.953466
 C    13.958927    36.648117     1.888731
 C    15.263517    37.085372     1.681264
 C    16.231044    36.681699     2.571805
 C    15.930764    35.826575     3.628712
 C    12.871261    37.086065     0.966874
 C    17.626768    37.200312     2.425013
 C    13.044583    33.310018     4.718891
 C    12.101430    32.859953     5.629005
 C    11.129718    31.908930     5.298232
 C    11.082336    31.353619     4.029945
 C    12.031205    31.769064     3.121788
 C    12.980032    32.725626     3.446689
 C    10.097380    31.521874     6.319908
 C    12.011917    31.199904     1.732152
 C     4.219169    16.572439    16.111950
 C     2.912922    16.077021    16.295930
 C     2.601679    15.172737    17.305862
 C     3.561834    14.696360    18.170960
 C     4.883423    15.136385    17.983065
 C     5.186995    16.046555    16.975090
 C     1.194481    14.659662    17.452655
 C     5.954517    14.556840    18.846205
 C     5.840792    18.593924    15.240981
 C     6.037170    19.125348    16.524926
 C     7.030557    20.061483    16.796981
 C     7.873207    20.526435    15.808578
 C     7.699735    20.023401    14.528547
 C     6.694916    19.092112    14.252577
 C     7.198776    20.535436    18.208147
 C     8.578364    20.453732    13.397266
 C     4.965169    16.601520    13.638006
 C     3.980516    16.142108    12.739636
 C     4.290443    15.282483    11.674900
 C     5.595033    14.845228    11.467434
 C     6.562561    15.248901    12.357975
 C     6.262280    16.104025    13.414881
 C     3.202777    14.844535    10.753043
 C     7.958284    14.730288    12.211182
 C     3.376099    18.620582    14.505061
 C     2.432946    19.070647    15.415174
 C     1.461234    20.021670    15.084402
 C     1.413852    20.576981    13.816114
 C     2.362721    20.161536    12.907958
 C     3.311548    19.204974    13.232859
 C     0.428896    20.408726    16.106078
 C     2.343433    20.730696    11.518322
 C     5.022979    -0.737761    13.246559
 C     6.329226    -1.233179    13.062579
 C     6.640469    -2.137463    12.052646
 C     5.680314    -2.613840    11.187549
 C     4.358726    -2.173815    11.375444
 C     4.055153    -1.263645    12.383419
 C     8.047667    -2.650538    11.905854
 C     3.287632    -2.753360    10.512303
 C     3.401356     1.283724    14.117528
 C     3.204978     1.815148    12.833583
 C     2.211591     2.751283    12.561527
 C     1.368941     3.216235    13.549930
 C     1.542413     2.713201    14.829961
 C     2.547232     1.781912    15.105931
 C     2.043372     3.225236    11.150362
 C     0.663784     3.143532    15.961243
 C     4.276979    -0.708680    15.720503
 C     5.261633    -1.168092    16.618873
 C     4.951705    -2.027717    17.683608
 C     3.647115    -2.464972    17.891075
 C     2.679588    -2.061299    17.000534
 C     2.979868    -1.206175    15.943628
 C     6.039371    -2.465665    18.605466
 C     1.283864    -2.579912    17.147326
 C     5.866049     1.310382    14.853448
 C     6.809202     1.760447    13.943334
 C     7.780914     2.711470    14.274107
 C     7.828297     3.266781    15.542395
 C     6.879427     2.851336    16.450551
 C     5.930600     1.894774    16.125650
 C     8.813252     3.098526    13.252431
 C     6.898715     3.420496    17.840187
 C     4.196422    11.573600    16.444679
 C     4.257119    11.779245    14.910208
 C     5.423363    12.712611    14.587264
 C     2.948010    12.248698    14.303465
 C     5.045726    28.883800    12.913829
 C     4.985029    29.089445    14.448301
 C     3.818785    30.022811    14.771244
 C     6.294138    29.558898    15.055043
 C    14.714210    23.046800     3.127660
 C    14.653513    22.841155     4.662131
 C    13.487269    21.907789     4.985075
 C    15.962622    22.371702     5.268874
 C    13.864906     5.736600     6.658510
 C    13.925603     5.530955     5.124038
 C    15.091847     4.597589     4.801095
 C    12.616494     5.061502     4.517296
 C     4.396914     6.122618    16.121736
 C     4.210808     6.179741    14.597051
 C     2.186793     7.505357    17.472227
 C     1.214644     7.252974    16.303759
 C    -0.232833     7.128340    16.812639
 C    -0.652585     8.374675    17.601405
 C     0.279148     8.572011    18.793360
 C     1.732000     8.696644    18.317752
 C     4.922952     7.969962    18.392127
 C     6.406673     8.207458    18.067226
 C     7.188324     8.547777    19.343343
 C     7.050895     7.450310    20.372848
 C     5.576842     7.171962    20.687963
 C     4.766313     6.851723    19.429461
 C     3.664495     8.133717    12.432350
 C     3.747802     6.962855    11.455690
 C     3.043051     7.310444    10.142386
 C     1.587106     7.723811    10.375297
 C     1.501438     8.862822    11.393059
 C     2.189042     8.498962    12.700491
 C     6.378914     7.851907    13.416839
 C     6.864558     9.292115    13.250474
 C     8.282140     9.319812    12.677004
 C     9.240425     8.540853    13.538187
 C     8.756288     7.128340    13.741739
 C     7.338578     7.097182    14.326952
 C     4.845234    23.432818    13.236773
 C     5.031340    23.489941    14.761458
 C     7.055355    24.815557    11.886282
 C     8.027504    24.563174    13.054750
 C     9.474981    24.438540    12.545869
 C     9.894734    25.684875    11.757104
 C     8.963000    25.882211    10.565149
 C     7.510148    26.006844    11.040757
 C     4.319196    25.280162    10.966382
 C     2.835475    25.517658    11.291282
 C     2.053824    25.857977    10.015166
 C     2.191253    24.760510     8.985661
 C     3.665306    24.482162     8.670546
 C     4.475835    24.161923     9.929048
 C     5.577653    25.443917    16.926159
 C     5.494346    24.273055    17.902819
 C     6.199097    24.620644    19.216123
 C     7.655043    25.034011    18.983212
 C     7.740710    26.173022    17.965450
 C     7.053106    25.809162    16.658018
 C     2.863234    25.162107    15.941670
 C     2.377590    26.602315    16.108035
 C     0.960008    26.630012    16.681505
 C     0.001723    25.851053    15.820322
 C     0.485860    24.438540    15.616769
 C     1.903570    24.407382    15.031557
 C    14.513718    28.497782     3.450603
 C    14.699824    28.440659     4.975289
 C    16.723839    27.115043     2.100112
 C    17.695988    27.367426     3.268581
 C    19.143465    27.492060     2.759700
 C    19.563218    26.245725     1.970935
 C    18.631484    26.048389     0.778979
 C    17.178632    25.923756     1.254587
 C    13.987680    26.650438     1.180212
 C    12.503959    26.412942     1.505113
 C    11.722308    26.072623     0.228996
 C    11.859737    27.170090    -0.800509
 C    13.333790    27.448438    -1.115623
 C    14.144319    27.768677     0.142878
 C    15.246137    26.486683     7.139989
 C    15.162830    27.657545     8.116649
 C    15.867581    27.309956     9.429953
 C    17.323527    26.896589     9.197042
 C    17.409194    25.757578     8.179281
 C    16.721590    26.121438     6.871848
 C    12.531718    26.768493     6.155501
 C    12.046074    25.328285     6.321866
 C    10.628492    25.300588     6.895335
 C     9.670207    26.079547     6.034152
 C    10.154344    27.492060     5.830600
 C    11.572054    27.523218     5.245387
 C    14.065398    11.187582     6.335566
 C    13.879292    11.130459     4.810881
 C    11.855277     9.804843     7.686058
 C    10.883128    10.057226     6.517589
 C     9.435651    10.181860     7.026470
 C     9.015898     8.935525     7.815235
 C     9.947632     8.738189     9.007190
 C    11.400484     8.613556     8.531583
 C    14.591436     9.340238     8.605958
 C    16.075157     9.102742     8.281057
 C    16.856808     8.762423     9.557173
 C    16.719379     9.859890    10.586678
 C    15.245326    10.138238    10.901793
 C    14.434797    10.458477     9.643292
 C    13.332979     9.176483     2.646180
 C    13.416286    10.347345     1.669521
 C    12.711535     9.999756     0.356217
 C    11.255589     9.586389     0.589127
 C    11.169922     8.447378     1.606889
 C    11.857526     8.811238     2.914321
 C    16.047398     9.458293     3.630669
 C    16.533042     8.018085     3.464304
 C    17.950624     7.990388     2.890834
 C    18.908909     8.769347     3.752017
 C    18.424772    10.181860     3.955570
 C    17.007062    10.213018     4.540783
 C    14.109612    20.297941    15.620684
 C    14.178108    20.453732    14.072512
 C    15.313520    21.378097    13.771098
 C    12.838060    20.900335    13.497085
 C    14.256336     2.987741    13.737825
 C    14.187840     3.143532    15.285997
 C    13.052428     4.067897    15.587411
 C    15.527889     3.590135    15.861424
 C     4.801020    14.322459     3.951655
 C     4.732524    14.166668     5.499827
 C     3.597112    13.242303     5.801241
 C     6.072572    13.720065     6.075254
 C     4.654296    31.632659     5.834514
 C     4.722792    31.476868     4.286342
 C     5.858204    30.552503     3.984928
 C     3.382744    31.030265     3.710916
 C     9.218027    17.150946    16.648232
 C     9.681886    15.838833    16.023874
 C    11.119822    15.887302    15.513036
 C    14.801144    16.653797    17.620977
 C    16.273028    16.992385    17.329349
 C    17.018131    17.334434    18.625038
 C    16.898105    16.195423    19.636928
 C    15.457011    15.800751    19.910941
 C    14.710144    15.480166    18.601551
 C    13.561853    16.791933    11.657285
 C    12.078431    17.060933    11.954785
 C    11.329439    17.403675    10.664968
 C    11.482147    16.295822     9.637420
 C    12.931167    15.987701     9.337963
 C    13.722317    15.669193    10.619951
 C    16.287533    16.586634    12.661346
 C    16.750400    18.037228    12.479323
 C    18.168216    18.037228    11.884324
 C    19.121525    17.324048    12.851198
 C    18.667901    15.866529    13.062579
 C    17.231302    15.828447    13.626263
 C    14.303728    14.815800    15.356457
 C    14.111820    14.855614    13.837644
 C    12.076694    16.185037    16.679547
 C    11.577240    17.438295    17.411553
 C    10.126556    17.362131    17.863674
 C    19.147921    34.461146    12.710277
 C    18.684062    33.149033    13.334635
 C    17.246126    33.197502    13.845473
 C    13.564804    33.963997    11.737532
 C    12.092920    34.302585    12.029160
 C    11.347817    34.644634    10.733471
 C    11.467843    33.505623     9.721581
 C    12.908937    33.110951     9.447568
 C    13.655804    32.790366    10.756958
 C    14.804095    34.102133    17.701224
 C    16.287517    34.371133    17.403724
 C    17.036509    34.713875    18.693541
 C    16.883802    33.606022    19.721089
 C    15.434781    33.297901    20.020546
 C    14.643631    32.979393    18.738558
 C    12.078415    33.896834    16.697163
 C    11.615549    35.347428    16.879185
 C    10.197732    35.347428    17.474184
 C     9.244423    34.634248    16.507311
 C     9.698047    33.176729    16.295930
 C    11.134646    33.138647    15.732246
 C    14.062220    32.126000    14.002051
 C    14.254128    32.165814    15.520865
 C    16.289254    33.495237    12.678961
 C    16.788708    34.748495    11.946956
 C    18.239392    34.672331    11.494835
 C     9.692605    17.469454     2.924107
 C     9.228746    18.781567     3.548465
 C     7.790810    18.733098     4.059303
 C     4.109488    17.966603     1.951362
 C     2.637604    17.628015     2.242990
 C     1.892501    17.285966     0.947301
 C     2.012527    18.424977    -0.064589
 C     3.453621    18.819649    -0.338601
 C     4.200488    19.140234     0.970788
 C     5.348779    17.828467     7.915054
 C     6.832201    17.559467     7.617554
 C     7.581193    17.216725     8.907372
 C     7.428486    18.324578     9.934919
 C     5.979465    18.632699    10.234376
 C     5.188315    18.951207     8.952388
 C     2.623099    18.033766     6.910993
 C     2.160233    16.583172     7.093016
 C     0.742416    16.583172     7.688015
 C    -0.210893    17.296352     6.721141
 C     0.242731    18.753871     6.509760
 C     1.679330    18.791953     5.946077
 C     4.606904    19.804600     4.215882
 C     4.798812    19.764786     5.734695
 C     6.833938    18.435363     2.892792
 C     7.333392    17.182105     2.160786
 C     8.784076    17.258269     1.708665
 C    -0.237289     0.159254     6.862062
 C     0.226570     1.471367     6.237705
 C     1.664506     1.422898     5.726866
 C     5.345828     0.656403     7.834807
 C     6.817712     0.317815     7.543180
 C     7.562815    -0.024234     8.838868
 C     7.442789     1.114777     9.850758
 C     6.001695     1.509449    10.124771
 C     5.254828     1.830034     8.815382
 C     4.106537     0.518267     1.871116
 C     2.623115     0.249267     2.168615
 C     1.874123    -0.093475     0.878798
 C     2.026830     1.014378    -0.148750
 C     3.475851     1.322499    -0.448207
 C     4.267001     1.641007     0.833782
 C     6.832217     0.723566     2.875177
 C     7.295083    -0.727028     2.693154
 C     8.712900    -0.727028     2.098155
 C     9.666209    -0.013848     3.065028
 C     9.212585     1.443671     3.276410
 C     7.775986     1.481753     3.840093
 C     4.848412     2.494400     5.570288
 C     4.656504     2.454586     4.051474
 C     2.621378     1.125163     6.893378
 C     2.121924    -0.128095     7.625383
 C     0.671240    -0.051931     8.077504
 H     6.915482     9.478550     4.711913
 H     5.682817    11.850217     1.371843
 H     2.791048     9.559898     3.541885
 H     3.811499     6.989817     3.185450
 H     0.448411     4.630560     4.427354
 H     2.288731     7.359184     7.161624
 H     6.008922     9.509560     7.616002
 H     3.081714    11.868375     9.696421
 H     1.960098     9.622305     6.219596
 H     6.464145     7.165308     3.975648
 H     8.483713     4.775736     6.915420
 H     5.142556     7.214976     8.052376
 H     2.539625    26.788355     5.074434
 H     3.771585    29.160601     8.413941
 H     6.664168    26.869352     6.245220
 H     5.643630    24.299784     6.600540
 H     9.005714    21.939403     5.360099
 H     7.166664    24.669124     2.624414
 H     3.446238    26.820311     2.170674
 H     6.373697    29.180373     0.091076
 H     7.494868    26.933980     3.567857
 H     2.991177    24.475244     5.810548
 H     0.970400    22.085916     2.872159
 H     4.312653    24.525021     1.733627
 H    11.995289    25.142368    14.860543
 H    13.227215    22.771628    18.201147
 H    16.119987    25.061106    16.031839
 H    15.099004    27.630663    16.386794
 H    18.462323    29.989794    15.145147
 H    16.621876    27.261066    12.410780
 H    12.901747    25.110855    11.956594
 H    15.829108    22.751013     9.876953
 H    16.950430    24.997965    13.353213
 H    12.446553    27.455054    15.596679
 H    10.426018    29.844053    12.659627
 H    13.768024    27.405269    11.519938
 H    16.370679     7.830229    14.498925
 H    15.138208     5.458018    11.159645
 H    12.246042     7.748980    13.328633
 H    13.267058    10.320790    12.971790
 H     9.904774    12.680907    14.212043
 H    11.743975     9.950944    16.947758
 H    15.464243     7.800629    17.402160
 H    12.537312     5.441026    19.481968
 H    11.415363     7.687755    16.005748
 H    15.919526    10.144963    13.761783
 H    17.939738    12.533883    16.701367
 H    14.597984    10.094975    17.838525
 H    16.794850    18.208868     3.937944
 H    15.599123    20.622829     0.605433
 H    12.687607    18.259538     2.711093
 H    13.513326    15.823859     2.229001
 H    10.250251    13.377666     3.547569
 H    12.318468    15.881440     6.345663
 H    15.960460    18.147675     6.713659
 H    13.068707    20.418499     8.943281
 H    11.842340    18.215430     5.488718
 H    16.476010    15.941780     3.140087
 H    18.249099    13.308424     6.021421
 H    14.876022    15.707279     7.100188
 H    11.784370    35.519278     5.848054
 H    12.980113    37.931779     9.181515
 H    15.891981    35.568782     7.077062
 H    15.066020    33.133995     7.557260
 H    18.329089    30.688142     6.238690
 H    16.260760    33.191841     3.440569
 H    12.618749    35.457575     3.072490
 H    15.510447    37.728720     0.842923
 H    16.736775    35.525646     4.297454
 H    12.103623    33.251725     6.646187
 H    10.332862    30.615815     3.766950
 H    13.703856    33.016779     2.686428
 H     2.115523    16.412608    15.635360
 H     3.311691    14.000141    18.969193
 H     6.223188    16.363144    16.864412
 H     5.397590    18.796511    17.343422
 H     8.660731    21.242436    16.024534
 H     6.592353    18.738568    13.226805
 H     2.950582    16.471920    12.860579
 H     5.842153    14.201699    10.629122
 H     7.067915    16.404480    14.083844
 H     2.434903    18.678183    16.432141
 H     0.661482    21.310674    13.551037
 H     4.034259    18.912499    12.472005
 H     7.126615    -0.898051    13.723450
 H     5.930143    -3.310518    10.390015
 H     3.018576    -0.948779    12.495631
 H     3.844944     1.487277    12.015121
 H     0.582271     3.933185    13.331918
 H     2.649791     1.428624    16.131792
 H     6.292116    -0.835953    16.502387
 H     3.400059    -3.106199    18.730998
 H     2.174129    -0.905075    15.275119
 H     6.807607     1.368172    12.926259
 H     8.578991     4.002284    15.809051
 H     5.207586     1.602684    16.886315
 H     3.561934    10.686192    16.803457
 H     3.616918    12.389144    16.898555
 H     5.183454    11.542458    16.916207
 H     4.560753    10.824764    14.325001
 H     5.240159    13.704598    15.025026
 H     5.533886    12.843969    13.504312
 H     6.372514    12.333067    14.985304
 H     2.109742    11.595891    14.575947
 H     3.012460    12.282865    13.208893
 H     2.711168    13.263388    14.655112
 H     5.678022    27.995140    12.554183
 H     5.628179    29.698079    12.461258
 H     4.058751    28.856228    12.441190
 H     4.681386    28.134986    15.033365
 H     4.001922    31.014815    14.333485
 H     3.708411    30.154441    15.854195
 H     2.869516    29.643057    14.373644
 H     7.133520    28.909913    14.776908
 H     6.231337    29.585039    16.149653
 H     6.527645    30.576533    14.709874
 H    15.345991    23.935591     2.767464
 H    15.296766    22.232784     2.674740
 H    13.727254    23.074084     2.654995
 H    14.349963    23.795527     5.247458
 H    13.670229    20.915840     4.547087
 H    13.377221    21.776191     6.068071
 H    12.538064    22.287737     4.587491
 H    16.800948    23.024119     4.995541
 H    15.899097    22.338236     6.363511
 H    16.198576    21.356444     4.917997
 H    13.230311     6.623768     7.017385
 H    13.286014     4.920519     7.112331
 H    14.852007     5.767389     7.130451
 H    14.229120     6.485293     4.538793
 H    14.908775     3.605577     5.238878
 H    15.202162     4.466348     3.718092
 H    16.040936     4.977282     5.199179
 H    11.778477     5.715074     4.788833
 H    12.680908     5.025899     3.422773
 H    12.379408     4.046980     4.869632
 H     2.202063     6.602849    18.107425
 H     4.526459     8.906056    18.821385
 H     4.152918     9.012352    11.975647
 H     6.370246     7.360100    12.429733
 H    -0.622786     9.258461    16.947113
 H    -1.690984     8.282599    17.949683
 H     0.183432     7.719431    19.481584
 H     0.005208     9.469863    19.365639
 H     1.825515     9.617954    17.720186
 H     2.391981     8.824618    19.186097
 H     6.836841     7.300963    17.616131
 H     6.504645     9.008359    17.318141
 H     8.244298     8.721739    19.093697
 H     6.811340     9.498007    19.751663
 H     7.584954     7.717106    21.297496
 H     7.527173     6.530181    20.002484
 H     5.491235     6.336499    21.398527
 H     5.141886     8.054673    21.182916
 H     3.710549     6.710692    19.694353
 H     5.111634     5.900498    19.001874
 H     3.265707     6.081053    11.900862
 H     4.788343     6.676137    11.253345
 H     3.092873     6.446603     9.462397
 H     3.581075     8.135260     9.650075
 H     1.122188     8.025656     9.424971
 H     1.012040     6.859109    10.736626
 H     1.973564     9.765218    10.975543
 H     0.452082     9.130413    11.581906
 H     1.678962     7.641585    13.164904
 H     2.130304     9.324163    13.426166
 H     6.188891     9.874092    12.610153
 H     6.855007     9.775201    14.241507
 H     8.266667     8.897720    11.660449
 H     8.613413    10.362788    12.562795
 H     9.349534     9.038837    14.514207
 H    10.242656     8.547865    13.083445
 H     9.435250     6.569717    14.404109
 H     8.762375     6.586513    12.783524
 H     7.019843     6.052939    14.462391
 H     7.339725     7.561656    15.324951
 H     3.829694     5.296327    16.573261
 H     5.454987     5.964615    16.372333
 H     3.160931     5.996393    14.328626
 H     4.810870     5.417872    14.079197
 H     1.289777     8.089156    15.591669
 H     1.494434     6.340909    15.758763
 H    -0.902299     6.958091    15.955972
 H    -0.325124     6.239000    17.453068
 H     7.039976    23.913111    11.251018
 H     4.715567    26.216217    10.536944
 H     5.089248    26.322537    17.382909
 H     2.871852    24.670146    16.928698
 H     9.865188    26.568702    12.411358
 H    10.933120    25.592626    11.408847
 H     9.058494    25.029637     9.876906
 H     9.236895    26.780056     9.992851
 H     7.416639    26.928131    11.638421
 H     6.850234    26.134375    10.172254
 H     2.405674    24.611070    11.742488
 H     2.737458    26.318532    12.040411
 H     0.997959    26.032725    10.264152
 H     2.431137    26.808052     9.606726
 H     1.657009    25.026975     8.061124
 H     1.714875    23.840444     9.356217
 H     3.750783    23.646499     7.960240
 H     4.100325    25.364865     8.175606
 H     5.531519    24.020378     9.664171
 H     4.130290    23.210827    10.356777
 H     5.976890    23.391732    17.457192
 H     4.453782    23.986219    18.104901
 H     6.149252    23.757207    19.896622
 H     5.660959    25.445525    19.708222
 H     8.120017    25.336095    19.933387
 H     8.229896    24.169078    18.622051
 H     7.268853    27.075490    18.383094
 H     8.790065    26.440812    17.776842
 H     7.562981    24.951719    16.193524
 H     7.111844    26.634304    15.932266
 H     3.053254    27.184387    16.748283
 H     2.387040    27.085347    15.116972
 H     0.975613    26.207840    17.698036
 H     0.628779    27.673019    16.795643
 H    -0.107821    26.349346    14.844515
 H    -1.000572    25.858094    16.275207
 H    -0.192929    23.880125    14.954222
 H     0.479590    23.895961    16.574536
 H     2.221900    23.363000    14.896378
 H     1.902539    24.871925    14.033576
 H     5.412690    22.606611    12.785386
 H     3.787234    23.274499    12.986247
 H     6.081141    23.306250    15.029947
 H     4.430926    22.728153    15.279058
 H     7.952348    25.399375    13.766826
 H     7.747576    23.651044    13.599584
 H    10.144684    24.268476    13.402396
 H     9.567257    23.549145    11.905527
 H    16.708622    28.017501     1.464854
 H    14.383947    25.714258     0.750856
 H    14.757797    25.608038     7.596759
 H    12.540469    27.260465     7.142504
 H    19.533437    25.361968     2.625261
 H    20.601578    26.337741     1.622532
 H    18.727182    26.900896     0.090677
 H    18.906013    25.150562     0.207185
 H    17.085222    25.002424     1.852278
 H    16.518561    25.795756     0.386164
 H    12.073885    27.319388     1.956420
 H    12.406025    25.612081     2.254255
 H    10.666472    25.897957     0.478080
 H    12.100029    25.122663    -0.179335
 H    11.325811    26.903193    -1.725198
 H    11.382950    28.089976    -0.430287
 H    13.419447    28.283777    -1.826309
 H    13.768773    26.565719    -1.610514
 H    15.200077    27.909852    -0.122002
 H    13.799072    28.719858     0.570596
 H    15.645362    28.538857     7.670948
 H    14.122240    27.944379     8.318643
 H    15.817782    28.173408    10.110417
 H    15.329401    26.485167     9.922157
 H    17.788072    26.594170    10.147318
 H    17.898694    27.761417     8.836413
 H    16.936893    24.855304     8.596876
 H    18.458337    25.489119     7.990863
 H    17.231409    26.978911     6.407271
 H    16.780393    25.296198     6.146222
 H    12.721672    24.746275     6.962251
 H    12.055575    24.845286     5.330775
 H    10.644037    25.722676     7.911889
 H    10.297238    24.257630     7.009782
 H     9.561114    25.581357     5.058213
 H     8.667942    26.072524     6.488856
 H     9.475477    28.050426     5.168063
 H    10.148097    28.034559     6.788317
 H    11.890490    28.567619     5.110503
 H    11.571077    27.058737     4.247369
 H    15.080809    29.324213     2.999158
 H    13.455543    28.655580     3.200326
 H    15.749607    28.624341     5.243813
 H    14.099398    29.202437     5.492893
 H    17.620746    26.531286     3.980720
 H    17.415983    28.279582     3.813331
 H    19.813333    27.662173     3.616137
 H    19.235792    28.381479     2.119391
 H    11.870716    10.707297     8.321322
 H    14.194860     8.404269     9.035296
 H    13.821388     8.297924     2.189331
 H    16.038790     9.950083     2.643548
 H     9.045611     8.051778     7.160873
 H     7.977473     9.027607     8.163442
 H     9.852127     9.590773     9.695417
 H     9.673813     7.840370     9.579583
 H    11.494236     7.692230     7.934130
 H    12.060209     8.486069     9.399913
 H    16.505336    10.009251     7.829991
 H    16.173266     8.301844     7.531974
 H    17.912777     8.588363     9.307586
 H    16.479825     7.812193     9.965489
 H    17.253569     9.593024    11.511218
 H    17.195560    10.780054    10.216290
 H    15.159544    10.973787    11.612201
 H    14.810312     9.255516    11.396661
 H    13.379125    10.599759     9.908334
 H    14.780228    11.409710     9.215819
 H    12.933474    11.228450     2.115444
 H    14.456870    10.634122     1.467437
 H    12.761291    10.863031    -0.324494
 H    13.249708     9.174901    -0.135889
 H    10.790858     9.284347    -0.361220
 H    10.680631    10.451317     0.950125
 H    11.641976     7.544947     1.189373
 H    10.120542     8.179739     1.795614
 H    11.347628     9.668648     3.378861
 H    11.798910     7.986067     3.640029
 H    15.857402     7.436114     2.823933
 H    16.523533     7.535068     4.455376
 H    17.935063     8.412379     1.874233
 H    18.281886     6.947395     2.776712
 H    19.018078     8.271334     4.728015
 H    19.911215     8.762291     3.297438
 H    19.103658    10.739795     4.618394
 H    18.431019    10.723958     2.997541
 H    16.688356    11.257275     4.676196
 H    17.008233     9.748522     5.538771
 H    13.498096    12.013807     6.787099
 H    15.123452    11.345619     6.586202
 H    12.829454    11.314074     4.542476
 H    14.479607    11.892252     4.293186
 H    10.958256     9.220996     5.805540
 H    11.162949    10.969292     5.972577
 H     8.765963    10.352027     6.169941
 H     9.343436    11.071197     7.666904
 H    13.508333    19.403160    16.005892
 H    13.507297    21.118712    16.034192
 H    15.093166    20.310240    16.099869
 H    14.473909    19.491307    13.499259
 H    16.263428    21.012916    14.180796
 H    15.120873    22.371423    14.202726
 H    15.446030    21.515547    12.691392
 H    12.021742    20.233414    13.800163
 H    12.866673    20.925121    12.399494
 H    12.597200    21.914042    13.846614
 H    14.858879     2.093937    13.352669
 H    14.856476     3.809726    13.323660
 H    13.272230     2.997071    13.259685
 H    13.892097     2.181219    15.859296
 H    12.102359     3.701960    15.178845
 H    13.244744     5.061175    15.155505
 H    12.920188     4.205785    16.667089
 H    16.343684     2.921529    15.560602
 H    15.498499     3.617872    16.958910
 H    15.770708     4.602605    15.509208
 H     5.403570    15.216345     3.566652
 H     5.401490    13.500647     3.537585
 H     3.817158    14.312397     3.473083
 H     4.436773    15.129109     6.072979
 H     2.647129    13.607804     5.391962
 H     3.789601    12.248930     5.369599
 H     3.464317    13.104556     6.880865
 H     6.888765    14.387215     5.772357
 H     6.044068    13.694987     7.172836
 H     6.313677    12.706500     5.725464
 H     4.048851    32.524907     6.218450
 H     4.057246    30.809071     6.249888
 H     5.638312    31.626593     6.312474
 H     5.018427    32.439208     3.713061
 H     6.808274    30.917302     4.394888
 H     5.665259    29.559132     4.416383
 H     5.991480    30.415397     2.905133
 H     2.566618    31.697453     4.013912
 H     3.411269    31.005383     2.613319
 H     3.141758    30.016634     4.060641
 H     8.163902    17.098716    16.949984
 H     9.310740    17.982219    15.936577
 H     9.026975    15.546376    15.188221
 H     9.580935    15.035117    16.768322
 H    11.224758    16.673912    14.751013
 H    11.373078    14.933163    15.027727
 H    14.348128    17.542661    18.093294
 H    16.758247    16.126798    16.851519
 H    16.335379    17.819963    16.605635
 H    18.074084    17.548186    18.409714
 H    16.595458    18.256821    19.046007
 H    17.443977    15.318406    19.261770
 H    17.401616    16.474394    20.575894
 H    14.938406    16.625799    20.424451
 H    15.413408    14.927199    20.577744
 H    15.155102    14.586724    18.141671
 H    13.666029    15.226566    18.824943
 H    13.992766    17.718099    11.237113
 H    11.623884    16.167240    12.408149
 H    11.985813    17.869078    12.696188
 H    10.267634    17.581560    10.887191
 H    11.719849    18.349378    10.259393
 H    10.981252    15.388230    10.009031
 H    10.956558    16.565959     8.708139
 H    13.396705    16.848926     8.833499
 H    13.010822    15.136094     8.646145
 H    13.350543    14.725819    11.042809
 H    14.779719    15.506308    10.373038
 H    16.325402    16.077511    11.683494
 H    16.753831    18.538589    13.459509
 H    16.062752    18.595966    11.831182
 H    18.167574    17.530811    10.908035
 H    18.498443    19.069650    11.699865
 H    19.138549    17.853027    13.814329
 H    20.147436    17.355829    12.458763
 H    19.347803    15.339871    13.748068
 H    18.706291    15.321982    12.108013
 H    17.203463    16.310568    14.613971
 H    16.905745    14.788691    13.753278
 H    15.361706    14.654599    15.607203
 H    13.734574    13.996444    15.819035
 H    13.058435    14.693979    13.570886
 H    14.695754    14.078765    13.323315
 H    12.091082    15.327182    17.369932
 H    12.216110    17.647743    18.280805
 H    11.687093    18.302154    16.735423
 H     9.873523    18.286092    18.403972
 H     9.982942    16.537040    18.572357
 H    20.202028    34.409126    12.408359
 H    19.055023    35.292455    13.421864
 H    19.338947    32.856558    14.170307
 H    18.784999    32.345221    12.590284
 H    17.141197    33.984091    14.607514
 H    16.992978    32.243306    14.330677
 H    14.017632    34.853027    11.265209
 H    11.607959    33.436933    12.507175
 H    12.030025    35.130263    12.752696
 H    10.292253    34.859744    10.948888
 H    11.772124    35.566092    10.312747
 H    10.921775    32.628528    10.096303
 H    10.964688    33.785427     8.782670
 H    13.427480    33.935979     8.933977
 H    12.952675    32.237329     8.780806
 H    13.210269    31.897305    11.217047
 H    14.699573    32.536059    10.533343
 H    14.373199    35.028228    18.121547
 H    16.742033    33.477457    16.950311
 H    16.380041    35.179277    16.662317
 H    18.098324    34.891746    18.471361
 H    16.646119    35.659544    19.099194
 H    17.384756    32.698504    19.349196
 H    17.409458    33.875977    20.650371
 H    14.969188    34.159112    20.524945
 H    15.355137    32.446486    20.712602
 H    15.015223    32.036051    18.315476
 H    13.586188    32.816894    18.985562
 H    12.040533    33.387862    17.675104
 H    11.612015    35.848750    15.898980
 H    12.303141    35.906174    17.527374
 H    10.198202    34.841015    18.450463
 H     9.867441    36.379816    17.658649
 H     9.226174    35.163299    15.544278
 H     8.218890    34.664920    16.901699
 H     9.018390    32.649993    15.610228
 H     9.659362    32.632330    17.250639
 H    11.162295    33.620928    14.744614
 H    11.460175    32.098910    15.605022
 H    13.004277    31.964861    13.751128
 H    14.631327    31.306581    13.539522
 H    15.307446    32.003849    15.787575
 H    13.669853    31.389030    16.034920
 H    16.274567    32.637352    11.988679
 H    16.149240    34.958244    11.078078
 H    16.679203    35.612163    12.623466
 H    18.493151    35.596221    10.954892
 H    18.382616    33.847181    10.785807
 H    10.746572    17.521465     2.622218
 H     9.599354    16.638146     3.635649
 H     9.883681    19.073582     4.384599
 H     9.330588    19.585575     2.804503
 H     7.685823    17.946463     4.821301
 H     7.537340    19.687253     4.544494
 H     4.562438    17.077613     1.479104
 H     2.152510    18.493805     2.720600
 H     2.574689    16.800526     2.966718
 H     0.836689    17.071895     1.162975
 H     2.315659    16.363718     0.526352
 H     1.466096    19.301766     0.310260
 H     1.509402    18.145283    -1.003584
 H     3.972235    17.994765    -0.852331
 H     3.497453    19.693388    -1.005199
 H     3.755044    20.033374     1.430822
 H     5.244261    19.394456     0.747119
 H     4.917955    16.902504     8.335466
 H     7.286564    18.453285     7.164270
 H     6.924814    16.751427     6.876025
 H     8.642927    17.038377     8.685529
 H     7.190082    16.271259     9.312893
 H     7.929807    19.231968     9.563440
 H     7.953898    18.054328    10.864323
 H     5.513897    17.771572    10.738966
 H     5.899918    19.484308    10.926192
 H     5.559947    19.894620     8.529488
 H     4.130881    19.113959     9.199266
 H     2.585275    18.542973     7.888799
 H     2.156606    16.082284     6.112564
 H     2.848152    16.024920     7.740366
 H     0.743068    17.088966     8.664693
 H     0.411902    15.550746     7.872145
 H    -0.228381    16.767403     5.758009
 H    -1.236641    17.264933     7.114524
 H    -0.437355    19.279812     5.823975
 H     0.203995    19.298985     7.464007
 H     1.707241    18.309801     4.958383
 H     2.004866    19.831778     5.819570
 H     3.548930    19.965693     3.965106
 H     5.176015    20.623927     3.753204
 H     5.852189    19.926364     6.001502
 H     4.214857    20.541639     6.249041
 H     6.819293    19.293236     2.202485
 H     6.694027    16.972481     1.291847
 H     7.223758    16.318288     2.837050
 H     9.037724    16.334255     1.169206
 H     8.927523    18.083396     0.999686
 H    -1.291458     0.211193     7.163760
 H    -0.144306    -0.672100     6.150545
 H    -0.428403     1.763417     5.401623
 H     0.125086     2.275576     6.981530
 H     1.769443     0.636234     4.964896
 H     1.917769     2.377083     5.241673
 H     4.892971    -0.232755     8.306881
 H     7.303019     1.183494     7.065585
 H     6.880420    -0.509711     6.819444
 H     8.618788    -0.237736     8.623467
 H     7.139688    -0.946559     9.259691
 H     7.988632     1.991587     9.475244
 H     7.946743     0.835728    10.789517
 H     5.482895     0.684685    10.638537
 H     5.957169     2.383485    10.790979
 H     5.700491     2.723138     8.355496
 H     4.211353     2.084788     9.039358
 H     4.537600    -0.407768     1.450793
 H     2.168784     1.143085     2.621904
 H     2.530548    -0.558760     2.910152
 H     0.812374    -0.271787     1.100608
 H     2.265268    -1.038923     0.473295
 H     1.525529     1.921705     0.223092
 H     1.501185     0.744398    -1.078101
 H     3.941459     0.461297    -0.952632
 H     3.555498     2.174079    -1.140057
 H     3.895167     2.584262     1.256846
 H     5.324390     1.803906     0.586875
 H     6.870149     1.232501     1.897232
 H     7.298332    -1.228371     3.673356
 H     6.607671    -1.285596     2.044586
 H     8.712237    -0.220479     1.122054
 H     9.042915    -1.759297     1.913700
 H     9.684046    -0.542692     4.028209
 H    10.691907    -0.045517     2.671601
 H     9.892379     1.970381     3.961970
 H     9.250922     1.988234     2.321791
 H     7.748214     0.999591     4.827789
 H     7.450381     2.521485     3.967173
 H     5.906384     2.655400     5.821159
 H     4.279370     3.313782     6.032963
 H     3.603201     2.616616     3.784756
 H     5.240771     3.231277     3.537264
 H     2.636199     1.983049     7.583680
 H     2.761397    -0.338161     8.494129
 H     2.231363    -0.991836     6.948990
 H     0.417509    -0.975942     8.617227
 H     0.528071     0.773216     8.786566
 F     8.748420    10.174045     3.042477
 F     8.059327    11.757970     1.664568
 F     8.107845    12.121250     3.839161
 F     3.405623    11.394074     0.209332
 F     1.885756    10.670158     1.599282
 F     2.806580    12.645225     1.889273
 F     3.353718     4.909630     1.809601
 F     1.406554     5.910871     1.442567
 F     1.470937     3.906112     2.380195
 F    -0.724173     4.827993     6.518872
 F    -0.298645     6.777040     7.468201
 F     0.835336     4.978907     8.043097
 F     9.297952     4.471932     4.705451
 F     9.234417     6.480505     3.775140
 F     7.757455     4.970343     3.185838
 F     5.782678     4.977605     9.499502
 F     7.185723     6.639697     9.861142
 F     7.969990     4.685548     9.276569
 F     6.403925    10.030727    10.149184
 F     6.638087    11.985276     9.195238
 F     5.191280    11.757625    10.812725
 F     0.059621    10.392007     7.760860
 F     0.839057    12.339596     7.100595
 F     0.743711    11.892597     9.257828
 F     0.704827    27.482327     6.805081
 F     1.399238    29.073430     8.122848
 F     1.344990    29.426968     5.946167
 F     6.052160    28.710064     9.573225
 F     7.569741    27.979929     8.188436
 F     6.648287    29.942334     7.836465
 F     6.093923    22.222380     7.973521
 F     8.046528    23.225835     8.343222
 F     7.984542    21.216454     7.464539
 F    10.179361    22.138151     3.267307
 F     9.753933    24.087232     2.318034
 F     8.619919    22.289093     1.743007
 F     0.152061    21.776438     5.140343
 F     0.222303    23.794885     6.010918
 F     1.702485    22.283855     6.602305
 F     3.672858    22.287753     0.286721
 F     2.269677    23.949942    -0.074927
 F     1.485615    21.995817     0.509720
 F     3.051474    27.340919    -0.362991
 F     2.817356    29.295324     0.590908
 F     4.264136    29.067816    -1.026599
 F     9.398204    27.694688     1.960361
 F     8.679803    29.642131     2.683146
 F     8.704585    29.208042     0.521652
 F    10.162256    24.446374    16.529895
 F    10.851287    22.862407    17.907791
 F    10.802783    22.499226    15.733190
 F    15.442430    23.152946    19.350346
 F    17.018130    23.958924    18.046888
 F    16.168066    21.997508    17.616951
 F    15.556794    29.710749    17.762767
 F    17.504073    28.709510    18.129877
 F    17.439650    30.714251    17.192238
 F    19.634834    29.792409    13.053439
 F    19.209230    27.843380    12.104151
 F    18.075247    29.641566    11.529118
 F     9.612766    30.148398    14.867131
 F     9.676179    28.139820    15.797319
 F    11.153235    29.650083    16.386695
 F    13.125182    29.644075    10.070891
 F    11.722606    27.984177     9.710036
 F    10.937304    29.938272    10.354627
 F    12.506655    24.589825     9.423095
 F    12.272582    22.635269    10.377017
 F    13.719316    22.862884     8.759508
 F    18.854698    24.231745    11.749482
 F    18.074096    22.285297    12.472608
 F    18.161833    22.721740    10.310069
 F    18.202099     7.140269    12.826136
 F    17.513234     5.552650    11.449965
 F    17.623376     5.193052    13.620407
 F    12.861825     5.978345     9.994723
 F    11.337855     6.639003    11.389654
 F    12.264517     4.666564    11.667341
 F    12.816785    12.398017    11.598787
 F    10.864117    11.394559    11.229048
 F    10.926119    13.403936    12.107759
 F     8.731289    12.482156    16.305087
 F     9.156733    10.533147    17.254319
 F    10.290734    12.331334    17.829370
 F    18.753092    12.838153    14.491486
 F    18.689675    10.829628    13.561305
 F    17.212670    12.339823    12.971960
 F    15.237589    12.332708    19.285679
 F    16.640948    10.670531    19.647332
 F    17.425054    12.624649    19.062747
 F    15.859267     7.279578    19.935385
 F    16.093371     5.325066    18.981472
 F    14.646613     5.552650    20.598951
 F     9.514920     6.918284    17.547022
 F    10.294390     4.970704    16.886858
 F    10.199025     5.417721    19.044126
 F     9.425618    13.199796     5.867402
 F     9.627749    15.223169     6.679094
 F    11.107948    13.637559     7.190903
 F    16.750121    18.897233     8.918052
 F    16.270945    20.980331     8.405435
 F    15.256308    20.043625    10.086645
 F    10.041608    18.898442     7.098707
 F    10.693158    20.925777     6.511033
 F    10.674106    20.341025     8.624299
 F    19.433809    13.342829     3.919402
 F    18.601929    19.398691     2.976733
 F    17.890191    13.624582     2.381383
 F    19.164185    15.298285     2.973718
 F    15.283358    13.704771     8.548219
 F    17.183022    14.717183     8.978530
 F    17.194290    12.688393     8.181056
 F    18.199809    19.821933     0.854902
 F    17.753367    21.340882     2.329557
 F    13.325165    20.125409    -0.591671
 F    11.810407    19.327116     0.793128
 F    12.600250    21.347868     1.086211
 F    12.825777    13.485888     0.864204
 F    11.406575    15.139393     0.511708
 F    10.682279    13.196056     1.231660
 F    19.153542    30.509946     3.918765
 F    18.951397    32.533320     3.107036
 F    17.471246    30.947790     2.594988
 F    11.829023    36.207516     0.868090
 F    12.308086    38.290715     1.380670
 F    13.322798    37.353881    -0.300556
 F    18.537526    36.208612     2.687449
 F    17.885831    38.235874     3.275053
 F    17.905064    37.651277     1.161797
 F     9.143145    30.655312     5.863072
 F     9.977493    36.710254     6.805847
 F    10.684069    30.877762     7.393934
 F     9.418589    32.604585     6.816312
 F    13.292661    31.015670     1.234712
 F    11.395322    32.088567     0.867282
 F    11.383400    30.003889     1.598297
 F    10.380961    37.072905     8.925207
 F    10.823691    38.648114     7.464419
 F    15.192060    37.506846    10.365358
 F    16.763154    36.637766     9.064880
 F    15.981787    38.646519     8.634880
 F    15.750234    30.790426     8.918911
 F    17.113022    32.454403     9.277954
 F    17.897657    30.510419     8.556979
 F     9.485050    21.420624    13.704941
 F     9.282878    19.397260    12.893204
 F     7.802693    20.982872    12.381367
 F     2.155077    15.723555    10.718997
 F     2.643735    13.636630    11.160012
 F     3.649811    14.641534     9.479911
 F     8.864961    15.716928    12.534374
 F     8.215096    13.688433    13.058949
 F     8.239857    14.284129    10.950210
 F    -0.518488    21.268909    15.591468
 F     0.307553    15.226562    16.596919
 F     1.010093    21.055374    17.177269
 F    -0.251388    19.329014    16.602357
 F     3.625143    20.917447    11.022800
 F     1.726394    19.908715    10.592152
 F     1.715215    21.933467    11.451855
 F     0.712028    14.789032    18.713594
 F     1.158189    13.285520    17.182113
 F     5.583071    14.424838    20.160881
 F     7.098846    15.288503    18.844289
 F     6.253814    13.275635    18.416477
 F     6.081695    21.140218    18.705065
 F     7.444560    19.476317    19.064173
 F     8.229199    21.420307    18.343116
 F    -0.242695     4.110227    15.653812
 F    -0.040673     2.086955    16.465258
 F     1.439555     3.672542    16.977199
 F     7.075700    -1.582946    18.767808
 F     6.610755    -3.622073    18.125393
 F     5.586346    -2.744777    19.868877
 F     0.377296    -1.593218    16.824142
 F     1.027196    -3.621669    16.299621
 F     1.002200    -3.026087    18.408319
 F     9.775795     3.908171    13.778321
 F     8.934439    -2.083698    12.761574
 F     8.290365     3.752153    12.173761
 F     9.490849     2.009921    12.755458
 F     5.614823     3.605408    18.334366
 F     7.514491     2.593046    18.764719
 F     7.525773     4.621797    17.967250
 F     8.530014    -2.521192    10.644988
 F     8.083900    -4.024881    12.176404
 F     3.721318    -2.881171     9.203601
 F     2.147625    -2.016906    10.508815
 F     2.927650    -4.035613    10.877338
 F     3.196966     3.820435    10.661688
 F     1.800756     2.164348    10.295176
 F     1.021460     4.108647    10.953523
  326
Pentane Fully Optimised
Rh     1.367163     0.373443    14.353821
Rh     8.251961     9.424312     4.428414
 P    -0.720784     0.006500    13.740614
 P     1.535637    -1.819377    14.540801
 P    10.339908     9.791255     5.041621
 P     8.083487    11.617133     4.241434
 B     6.294549     6.266379    13.819860
 B     3.324574     3.531387     4.962366
 C     7.935595     6.223003    13.828393
 C     8.686141     5.887345    12.682321
 C    10.084339     5.954831    12.664043
 C    10.798460     6.337568    13.803773
 C    10.071484     6.679335    14.944140
 C     8.671212     6.647806    14.946930
 C    10.842313     5.554854    11.429010
 C    10.770919     7.069307    16.207787
 C     5.999572     7.814729    13.386898
 C     5.830637     8.836831    14.334228
 C     5.737319    10.184964    13.965363
 C     5.811592    10.568214    12.625775
 C     5.991987     9.564022    11.667165
 C     6.080766     8.219656    12.039705
 C     5.556187    11.213572    15.041001
 C     6.061312     9.949716    10.219958
 C     5.641076     5.899136    15.278174
 C     6.281418     5.082128    16.225549
 C     5.699895     4.792560    17.470196
 C     4.437893     5.285029    17.797496
 C     3.761036     6.062947    16.849479
 C     4.349820     6.357743    15.618397
 C     6.474391     3.972939    18.463961
 C     2.391963     6.569200    17.210176
 C     5.659420     5.170513    12.787787
 C     6.230920     3.888385    12.702317
 C     5.682020     2.884186    11.900440
 C     4.524528     3.117519    11.156439
 C     3.929661     4.378217    11.238910
 C     4.488023     5.386313    12.037815
 C     6.342283     1.541586    11.810709
 C     2.657336     4.598739    10.469616
 C     1.683528     3.574744     4.953843
 C     0.932982     3.910416     6.099912
 C    -0.465216     3.842923     6.118199
 C    -1.179329     3.460193     4.978461
 C    -0.452359     3.118419     3.838094
 C     0.947912     3.149958     3.835298
 C    -1.223208     4.242900     7.353225
 C    -1.151798     2.728449     2.574448
 C     3.619565     1.983038     5.395337
 C     3.788471     0.960927     4.448010
 C     3.881840    -0.387204     4.816879
 C     3.807519    -0.770462     6.156465
 C     3.627140     0.233736     7.115073
 C     3.538345     1.578098     6.742526
 C     4.062915    -1.415813     3.741221
 C     3.557823    -0.151967     8.562280
 C     3.978052     3.898622     3.504055
 C     3.337706     4.715631     2.556684
 C     3.919228     5.005195     1.312038
 C     5.181231     4.512727     0.984739
 C     5.858090     3.734808     1.932754
 C     5.269307     3.440014     3.163837
 C     3.144726     5.824818     0.318283
 C     7.227162     3.228555     1.572058
 C     3.959705     4.627239     5.994451
 C     3.388205     5.909368     6.079918
 C     3.937107     6.913569     6.881791
 C     5.094594     6.680237     7.625800
 C     5.689465     5.419541     7.543326
 C     5.131102     4.411443     6.744423
 C     3.276841     8.256166     6.971529
 C     6.961788     5.199018     8.312622
 C     4.982459     1.156787    15.549959
 C     3.602912     1.361246    14.918881
 C     3.168230     2.818795    14.728774
 C     1.767679     2.863643    14.108652
 C     1.158738     4.262028    13.951151
 C     4.636664     8.640968     3.232276
 C     6.016211     8.436509     3.863354
 C     6.450894     6.978961     4.053461
 C     7.851445     6.934113     4.673583
 C     8.460386     5.535727     4.831084
 C     1.693985    -2.469196    16.281065
 C     3.047866    -2.115670    16.929450
 C     3.153272    -2.720582    18.341134
 C     1.992390    -2.265867    19.235126
 C     0.637960    -2.588425    18.592408
 C     0.529173    -2.005493    17.173644
 C     2.989018    -2.585222    13.660786
 C     3.119049    -2.128761    12.195284
 C     4.365454    -2.748347    11.539647
 C     4.371215    -4.278682    11.642592
 C     4.236639    -4.729925    13.100345
 C     2.982339    -4.127521    13.755807
 C     0.058571    -2.681759    13.802580
 C    -1.185946    -1.791006    13.856252
 C    -2.042972     0.849206    14.750373
 C    -1.847029     0.589200    16.258291
 C    -2.930447     1.275703    17.107090
 C    -3.000460     2.777529    16.807355
 C    -3.252695     3.004932    15.312668
 C    -2.145422     2.359016    14.464565
 C    -1.046838     0.550124    11.990161
 C    -0.102485    -0.141206    10.987255
 C    -0.295311     0.423378     9.568735
 C    -1.757830     0.324419     9.114261
 C    -2.708833     0.978723    10.124266
 C    -2.513287     0.403621    11.538997
 C     7.925139    12.266952     2.501170
 C     6.571258    11.913425     1.852785
 C     6.465852    12.518338     0.441101
 C     7.626734    12.063623    -0.452891
 C     8.981163    12.386181     0.189827
 C     9.089951    11.803249     1.608591
 C     6.630106    12.382978     5.121449
 C     6.500075    11.926517     6.586950
 C     5.253670    12.546103     7.242588
 C     5.247908    14.076437     7.139643
 C     5.382485    14.527680     5.681890
 C     6.636785    13.925277     5.026428
 C     9.560553    12.479514     4.979655
 C    10.805069    11.588762     4.925984
 C    11.662095     8.948550     4.031862
 C    11.466153     9.208556     2.523944
 C    12.549570     8.522053     1.675145
 C    12.619584     7.020227     1.974880
 C    12.871819     6.792824     3.469567
 C    11.764546     7.438740     4.317670
 C    10.665961     9.247632     6.792074
 C     9.721609     9.938962     7.794980
 C     9.914435     9.374378     9.213500
 C    11.376954     9.473336     9.667974
 C    12.327957     8.819033     8.657969
 C    12.132411     9.394135     7.243238
 H     8.171443     5.574669    11.775432
 H    11.884200     6.368517    13.802445
 H     8.147868     6.953144    15.852840
 H     5.775482     8.581873    15.391459
 H     5.735185    11.613044    12.336339
 H     6.238588     7.470246    11.265815
 H     7.268379     4.674905    16.007525
 H     3.989594     5.078284    18.764496
 H     3.798652     6.976616    14.911995
 H     7.127253     3.667041    13.278068
 H     4.093306     2.335453    10.538278
 H     3.995878     6.356850    12.074706
 H     1.447682     4.223087     7.006802
 H    -2.265068     3.429238     4.979794
 H     1.471257     2.844609     2.929393
 H     3.843639     1.215881     3.390778
 H     3.883940    -1.815291     6.445907
 H     3.380540     2.327507     7.516419
 H     2.350745     5.122852     2.774712
 H     5.629528     4.719471     0.017737
 H     5.820472     2.821142     3.870242
 H     2.491873     6.130713     5.504166
 H     5.525817     7.462302     8.243960
 H     5.623248     3.440906     6.707530
 H     5.219943     0.093881    15.680618
 H     5.765016     1.599030    14.919157
 H     5.037579     1.644088    16.531004
 H     3.880408     3.347276    14.079984
 H     3.175976     3.345475    15.692469
 H     0.234089     4.231918    13.362210
 H     1.865725     4.915392    13.422775
 H     0.943165     4.715853    14.925569
 H     1.795492     2.376241    13.113225
 H     3.589587     0.845966    13.931544
 H     2.862255     0.861143    15.622083
 H     1.053916     2.296339    14.795021
 H     4.399181     9.703874     3.101617
 H     3.854108     8.198725     3.863078
 H     4.581544     8.153668     2.251231
 H     5.738716     6.450480     4.702251
 H     6.443148     6.452281     3.089766
 H     9.385035     5.565837     5.420026
 H     7.753399     4.882364     5.359460
 H     8.675959     5.081903     3.856666
 H     7.823631     7.421515     5.669010
 H     6.029537     8.951789     4.850691
 H     6.756869     8.936613     3.160152
 H     8.565208     7.501417     3.987214
 H     1.636484    -3.563900    16.181702
 H     3.885810    -2.474152    16.315844
 H     3.145117    -1.020469    16.992816
 H     4.118703    -2.442418    18.786857
 H     3.151474    -3.817831    18.265186
 H     2.070025    -1.183945    19.415184
 H     2.061611    -2.756978    20.215733
 H     0.506709    -3.678880    18.549542
 H    -0.185794    -2.201208    19.207749
 H     0.534901    -0.906227    17.217188
 H    -0.432707    -2.299460    16.730473
 H     3.868789    -2.206740    14.207255
 H     3.159902    -1.030823    12.142304
 H     2.225321    -2.431450    11.630165
 H     4.426672    -2.438159    10.489949
 H     5.264518    -2.347095    12.029927
 H     5.290111    -4.682440    11.194733
 H     3.536645    -4.693255    11.057169
 H     5.127613    -4.417992    13.666370
 H     4.189008    -5.827563    13.165327
 H     2.090410    -4.517174    13.241226
 H     2.914469    -4.457056    14.798611
 H     0.333401    -2.894348    12.759893
 H    -0.107221    -3.646782    14.300401
 H    -1.905173    -2.042479    13.063873
 H    -1.714574    -1.912454    14.810724
 H    -2.985447     0.370694    14.432852
 H    -0.853657     0.963013    16.551707
 H    -1.844247    -0.488785    16.467236
 H    -3.908386     0.815205    16.900187
 H    -2.723697     1.098952    18.171934
 H    -3.779294     3.255997    17.413678
 H    -2.051435     3.256698    17.092645
 H    -3.310941     4.075775    15.080115
 H    -4.225570     2.569163    15.033806
 H    -2.327990     2.552187    13.400069
 H    -1.187659     2.841684    14.710043
 H    -0.791886     1.623669    12.005263
 H     0.942473    -0.028205    11.310828
 H    -0.315309    -1.221937    10.979827
 H     0.362089    -0.112936     8.869348
 H     0.027949     1.475197     9.551874
 H    -1.881827     0.791512     8.125085
 H    -2.031835    -0.735555     9.001491
 H    -2.533873     2.064248    10.145223
 H    -3.754679     0.836742     9.817145
 H    -3.198392     0.902005    12.235670
 H    -2.785587    -0.661850    11.536094
 H     7.982640    13.361656     2.600533
 H     5.733314    12.271908     2.466391
 H     6.474007    10.818225     1.789419
 H     5.500421    12.240174    -0.004622
 H     6.467650    13.615587     0.517049
 H     7.549099    10.981701    -0.632949
 H     7.557513    12.554734    -1.433498
 H     9.112415    13.476636     0.232693
 H     9.804918    11.998964    -0.425514
 H     9.084223    10.703983     1.565047
 H    10.051831    12.097216     2.051762
 H     5.750335    12.004496     4.574980
 H     6.459222    10.828578     6.639930
 H     7.393803    12.229205     7.152070
 H     5.192452    12.235915     8.292285
 H     4.354605    12.144851     6.752308
 H     4.329013    14.480196     7.587502
 H     6.082479    14.491010     7.725066
 H     4.491510    14.215748     5.115865
 H     5.430116    15.625319     5.616908
 H     7.528713    14.314929     5.541010
 H     6.704655    14.254812     3.983625
 H     9.285723    12.692104     6.022342
 H     9.726345    13.444538     4.481834
 H    11.524297    11.840235     5.718362
 H    11.333698    11.710210     3.971511
 H    12.604570     9.427062     4.349383
 H    10.472781     8.834743     2.230528
 H    11.463371    10.286540     2.314999
 H    13.527510     8.982551     1.882048
 H    12.342821     8.698804     0.610301
 H    13.398418     6.541759     1.368557
 H    11.670559     6.541058     1.689590
 H    12.930065     5.721981     3.702120
 H    13.844693     7.228593     3.748428
 H    11.947114     7.245569     5.382166
 H    10.806783     6.956072     4.072191
 H    10.411010     8.174087     6.776972
 H     8.676651     9.825961     7.471407
 H     9.934433    11.019693     7.802408
 H     9.257035     9.910691     9.912887
 H     9.591175     8.322559     9.230361
 H    11.500951     9.006244    10.657150
 H    11.650959    10.533310     9.780744
 H    12.152996     7.733508     8.637012
 H    13.373803     8.961014     8.965090
 H    12.817516     8.895751     6.546565
 H    12.404711    10.459605     7.246141
 F    10.094956     5.700372    10.295363
 F    11.997283     6.280657    11.268199
 F    11.235413     4.230256    11.477336
 F    10.506017     6.206032    17.246061
 F    10.359833     8.322558    16.627466
 F    12.129402     7.116808    16.071291
 F     4.424488    10.983552    15.791263
 F     5.450912    12.476617    14.538942
 F     6.609762    11.233748    15.930301
 F     4.833559    10.184796     9.668260
 F     6.770450    11.103445    10.018024
 F     6.659249     8.978984     9.457372
 F     5.770176     3.742305    19.616818
 F     7.651745     4.578861    18.848489
 F     6.818536     2.742438    17.951027
 F     1.427956     5.596742    17.113909
 F     2.362251     7.008725    18.507782
 F     1.962750     7.604137    16.418758
 F     7.400119     1.436168    12.668157
 F     6.822813     1.277790    10.559959
 F     5.494178     0.502020    12.106976
 F     1.676723     3.716670    10.852693
 F     2.145056     5.847980    10.640529
 F     2.821907     4.398467     9.115290
 F    -0.475815     4.097389     8.486853
 F    -2.378205     3.517154     7.514123
 F    -1.616291     5.567506     7.304913
 F    -0.886856     3.591746     1.536203
 F    -0.740712     1.475199     2.154772
 F    -2.510285     2.680951     2.710909
 F     5.194627    -1.185890     2.990946
 F     4.168218    -2.678858     4.243279
 F     3.009394    -1.436144     2.851858
 F     4.785574    -0.387064     9.113977
 F     2.848641    -1.305665     8.764220
 F     2.959884     0.818769     9.324859
 F     3.848988     6.055380    -0.834560
 F     1.967379     5.218889    -0.066250
 F     2.800583     7.055319     0.831218
 F     8.191168     4.201014     1.668334
 F     7.256869     2.789031     0.274452
 F     7.656372     2.193618     2.363479
 F     2.219006     8.361590     6.114081
 F     2.796306     8.519969     8.222276
 F     4.124948     9.295729     6.675261
 F     7.942400     6.081084     7.929539
 F     7.474051     3.949771     8.141701
 F     6.797217     5.399292     9.666947
  326
Pentane Heavy Fixed
Rh     1.343415     0.357613    14.396076
Rh     8.275709     9.440143     4.386159
 P    -0.731612    -0.003493    13.775267
 P     1.500240    -1.825295    14.587786
 P    10.350736     9.801249     5.006968
 P     8.118884    11.623050     4.194449
 B     6.290669     6.285989    13.819969
 B     3.328455     3.511766     4.962267
 C     7.935557     6.238856    13.836873
 C     8.682186     5.906219    12.698669
 C    10.068765     5.952373    12.679887
 C    10.777028     6.316982    13.818090
 C    10.063314     6.660706    14.946903
 C     8.668614     6.641703    14.948781
 C    10.827243     5.562754    11.447772
 C    10.764024     6.999041    16.210947
 C     5.992675     7.840783    13.386099
 C     5.806891     8.855901    14.323333
 C     5.701102    10.207782    13.962714
 C     5.779865    10.574789    12.638566
 C     5.973399     9.587526    11.680672
 C     6.068980     8.252534    12.050682
 C     5.504862    11.221936    15.025788
 C     6.037035     9.975128    10.232562
 C     5.637827     5.929501    15.286861
 C     6.262494     5.111112    16.233486
 C     5.679364     4.817049    17.459966
 C     4.438283     5.311447    17.799924
 C     3.775013     6.087051    16.868325
 C     4.359505     6.385385    15.647480
 C     6.457469     4.008424    18.461059
 C     2.409597     6.599944    17.223310
 C     5.666870     5.185209    12.792580
 C     6.236774     3.902976    12.696791
 C     5.689623     2.902648    11.907937
 C     4.531740     3.142387    11.169795
 C     3.932199     4.391316    11.265585
 C     4.491090     5.393681    12.050682
 C     6.343949     1.560974    11.795244
 C     2.681010     4.629990    10.469218
 C     1.683567     3.558900     4.945363
 C     0.936938     3.891537     6.083566
 C    -0.449641     3.845383     6.102348
 C    -1.157904     3.480774     4.964145
 C    -0.444190     3.137049     3.835332
 C     0.950510     3.156052     3.833454
 C    -1.208119     4.235002     7.334463
 C    -1.144900     2.798715     2.571288
 C     3.626449     1.956973     5.396136
 C     3.812233     0.941855     4.458903
 C     3.918022    -0.410026     4.819522
 C     3.839258    -0.777033     6.143669
 C     3.645725     0.210229     7.101563
 C     3.550144     1.545221     6.731553
 C     4.114262    -1.424180     3.756447
 C     3.582089    -0.177372     8.549673
 C     3.981297     3.868255     3.495374
 C     3.356630     4.686643     2.548749
 C     3.939760     4.980706     1.322269
 C     5.180841     4.486309     0.982311
 C     5.844111     3.710705     1.913910
 C     5.259619     3.412370     3.134755
 C     3.161655     5.789332     0.321176
 C     7.209527     3.197812     1.558926
 C     3.952254     4.612547     5.989655
 C     3.382350     5.894780     6.085444
 C     3.929501     6.895108     6.874298
 C     5.087384     6.655368     7.612440
 C     5.686925     5.406440     7.516651
 C     5.128034     4.404075     6.731553
 C     3.275174     8.236782     6.986991
 C     6.938114     5.167766     8.313017
 C     4.966946     1.199914    15.579864
 C     3.590396     1.336267    14.952537
 C     3.140533     2.790002    14.759080
 C     1.734431     2.836944    14.146780
 C     1.154773     4.252208    14.002156
 C     4.652178     8.597841     3.202371
 C     6.028728     8.461489     3.829698
 C     6.478590     7.007754     4.023155
 C     7.884693     6.960812     4.635456
 C     8.464351     5.545548     4.780079
 C     1.683730    -2.468146    16.314249
 C     2.997709    -2.051525    16.962237
 C     3.090613    -2.640405    18.389686
 C     1.915183    -2.266820    19.238644
 C     0.628890    -2.674391    18.585022
 C     0.498575    -2.078102    17.181989
 C     2.948427    -2.587465    13.705397
 C     3.098826    -2.122674    12.264800
 C     4.325933    -2.735830    11.620569
 C     4.322333    -4.247646    11.697576
 C     4.189082    -4.711930    13.121270
 C     2.937403    -4.116247    13.780526
 C     0.051693    -2.662008    13.861290
 C    -1.181418    -1.784490    13.898854
 C    -2.041562     0.829508    14.777863
 C    -1.846291     0.570586    16.278563
 C    -2.919110     1.286266    17.121886
 C    -2.962318     2.766044    16.825126
 C    -3.241928     2.967725    15.352599
 C    -2.149926     2.325470    14.494251
 C    -1.056292     0.547571    12.048804
 C    -0.106892    -0.138232    11.053345
 C    -0.312740     0.429806     9.644678
 C    -1.753082     0.279292     9.190148
 C    -2.701410     0.915882    10.178093
 C    -2.502075     0.347844    11.586761
 C     7.935394    12.265902     2.467986
 C     6.621414    11.849281     1.819999
 C     6.528511    12.438161     0.392549
 C     7.703941    12.064576    -0.456408
 C     8.990234    12.472146     0.197213
 C     9.120548    11.875858     1.600246
 C     6.670696    12.385220     5.076838
 C     6.520297    11.920430     6.517436
 C     5.293191    12.533586     7.161666
 C     5.296791    14.045402     7.084659
 C     5.430042    14.509685     5.660966
 C     6.681721    13.914002     5.001709
 C     9.567431    12.459764     4.920946
 C    10.800541    11.582246     4.883381
 C    11.660685     8.968247     4.004373
 C    11.465415     9.227169     2.503672
 C    12.538234     8.511489     1.660350
 C    12.581442     7.031712     1.957109
 C    12.861052     6.830031     3.429636
 C    11.769050     7.472286     4.287984
 C    10.675416     9.250185     6.733431
 C     9.726016     9.935988     7.728890
 C     9.931864     9.367950     9.137557
 C    11.372206     9.518464     9.592088
 C    12.320533     8.881874     8.604142
 C    12.121199     9.449912     7.195474
 H     8.164892     5.605912    11.788217
 H    11.863463     6.330512    13.819754
 H     8.150097     6.944235    15.858870
 H     5.749418     8.601718    15.381113
 H     5.694199    11.619085    12.345968
 H     6.232046     7.506732    11.273564
 H     7.246235     4.693313    16.018287
 H     3.993249     5.099488    18.767823
 H     3.803083     7.010175    14.949466
 H     7.138747     3.684354    13.265837
 H     4.100708     2.363297    10.546326
 H     3.997643     6.363987    12.090704
 H     1.454231     4.191844     6.994018
 H    -2.244339     3.467244     4.962481
 H     1.469028     2.853520     2.923366
 H     3.869707     1.196037     3.401123
 H     3.924924    -1.821329     6.436267
 H     3.387078     2.291022     7.508671
 H     2.372890     5.104443     2.763948
 H     5.625875     4.698269     0.014413
 H     5.816042     2.787581     3.832770
 H     2.480377     6.113402     5.516398
 H     5.518416     7.434458     8.235910
 H     5.621481     3.433769     6.691531
 H     5.251524     0.152541    15.741702
 H     5.730996     1.654567    14.934737
 H     5.007817     1.716835    16.546693
 H     3.847416     3.319335    14.104197
 H     3.152376     3.319906    15.720662
 H     0.223577     4.248204    13.422598
 H     1.872576     4.890082    13.469310
 H     0.960452     4.704714    14.981694
 H     1.751040     2.354997    13.148472
 H     3.588090     0.815226    13.969504
 H     2.860361     0.827883    15.658450
 H     1.019353     2.279486    14.837388
 H     4.367599     9.645213     3.040532
 H     3.888128     8.143187     3.847498
 H     4.611308     8.080920     2.235543
 H     5.771706     6.478421     4.678038
 H     6.466747     6.477850     3.061573
 H     9.395547     5.549552     5.359638
 H     7.746548     4.907674     5.312924
 H     8.658672     5.093043     3.800541
 H     7.868084     7.442759     5.633764
 H     6.031033     8.982530     4.812731
 H     6.758763     8.969873     3.123784
 H     8.599771     7.518270     3.944848
 H     1.682029    -3.565220    16.209404
 H     3.865030    -2.382000    16.374917
 H     3.048594    -0.952877    17.020675
 H     4.034835    -2.314406    18.848528
 H     3.158885    -3.736555    18.309966
 H     1.915593    -1.180607    19.419462
 H     1.999976    -2.740545    20.228184
 H     0.579809    -3.770908    18.517533
 H    -0.237314    -2.368749    19.188940
 H     0.445866    -0.980758    17.245634
 H    -0.443909    -2.413450    16.726250
 H     3.824569    -2.220612    14.266947
 H     3.144318    -1.023700    12.221134
 H     2.206129    -2.407325    11.685537
 H     4.405671    -2.405478    10.577122
 H     5.226069    -2.348913    12.122825
 H     5.235978    -4.651077    11.236201
 H     3.486636    -4.647870    11.101403
 H     5.077163    -4.409803    13.698475
 H     4.140159    -5.810416    13.179528
 H     2.048010    -4.502009    13.257535
 H     2.865130    -4.464590    14.817054
 H     0.331461    -2.881575    12.820172
 H    -0.121220    -3.631418    14.350912
 H    -1.901255    -2.050334    13.111102
 H    -1.716194    -1.897273    14.851657
 H    -2.985204     0.349061    14.464639
 H    -0.847042     0.928307    16.572661
 H    -1.865717    -0.505590    16.495824
 H    -3.903685     0.839077    16.914544
 H    -2.718652     1.098541    18.186203
 H    -3.719229     3.265804    17.443930
 H    -2.000245     3.233286    17.087052
 H    -3.317389     4.034009    15.099994
 H    -4.216531     2.520918    15.096289
 H    -2.348216     2.517575    13.431760
 H    -1.191203     2.815071    14.723316
 H    -0.823421     1.625333    12.058539
 H     0.938169    -0.015368    11.373765
 H    -0.309643    -1.220869    11.046240
 H     0.371066    -0.072936     8.944886
 H    -0.025991     1.492736     9.638728
 H    -1.887799     0.725835     8.191946
 H    -1.996162    -0.789865     9.087942
 H    -2.542665     2.004722    10.199201
 H    -3.747174     0.764929     9.872283
 H    -3.215650     0.816741    12.276364
 H    -2.734993    -0.726899    11.578726
 H     7.937095    13.362976     2.572831
 H     5.754094    12.179757     2.407319
 H     6.570528    10.750633     1.761561
 H     5.584289    12.112162    -0.066294
 H     6.460239    13.534311     0.472269
 H     7.703531    10.978363    -0.637226
 H     7.619148    12.538301    -1.445948
 H     9.039316    13.568663     0.264702
 H     9.856438    12.166503    -0.406705
 H     9.173257    10.778514     1.536602
 H    10.063032    12.211205     2.055985
 H     5.794554    12.018367     4.515288
 H     6.474805    10.821456     6.561103
 H     7.412994    12.205081     7.096699
 H     5.213452    12.203234     8.205113
 H     4.393055    12.146669     6.659410
 H     4.383146    14.448833     7.546034
 H     6.132488    14.445626     7.680832
 H     4.541961    14.207558     5.083761
 H     5.478965    15.608171     5.602707
 H     7.571114    14.299763     5.524700
 H     6.753994    14.262345     3.965181
 H     9.287663    12.679331     5.962064
 H     9.740344    13.429174     4.431324
 H    11.520379    11.848089     5.671132
 H    11.335316    11.695029     3.930578
 H    12.604326     9.448694     4.317596
 H    10.466166     8.869448     2.209574
 H    11.484841    10.303345     2.286411
 H    13.522809     8.958678     1.867692
 H    12.337776     8.699215     0.596033
 H    13.338353     6.531952     1.338305
 H    11.619369     6.564470     1.695183
 H    12.936513     5.763747     3.682241
 H    13.835655     7.276838     3.685946
 H    11.967340     7.280181     5.350475
 H    10.810327     6.982684     4.058919
 H    10.442545     8.172423     6.723696
 H     8.680955     9.813124     7.408470
 H     9.928767    11.018625     7.735995
 H     9.248057     9.870692     9.837349
 H     9.645115     8.305020     9.143507
 H    11.506923     9.071920    10.590290
 H    11.615286    10.587621     9.694295
 H    12.161787     7.793034     8.583033
 H    13.366297     9.032826     8.909951
 H    12.834774     8.981014     6.505871
 H    12.354118    10.524655     7.203509
 F    10.088353     5.694454    10.301479
 F    11.931445     6.355917    11.271342
 F    11.296180     4.273949    11.480669
 F    10.514845     6.128122    17.242228
 F    10.367137     8.240700    16.690288
 F    12.129940     7.047491    16.070194
 F     4.362785    10.989895    15.776311
 F     5.435283    12.498770    14.539729
 F     6.541616    11.232249    15.933048
 F     4.796460    10.187189     9.676009
 F     6.761763    11.110722    10.018294
 F     6.647926     8.992916     9.466658
 F     5.766008     3.741866    19.613038
 F     7.598329     4.659833    18.855066
 F     6.875765     2.805220    17.948310
 F     1.486596     5.584685    17.178504
 F     2.355703     7.078189    18.508236
 F     1.959551     7.603459    16.414069
 F     7.398373     1.439226    12.660141
 F     6.819562     1.294358    10.531199
 F     5.497491     0.511549    12.101540
 F     1.691156     3.726638    10.841272
 F     2.144661     5.862813    10.643286
 F     2.879889     4.463214     9.117826
 F    -0.469229     4.103302     8.480756
 F    -2.312321     3.441839     7.510893
 F    -1.677056     5.523807     7.301566
 F    -0.895726     3.669634     1.540006
 F    -0.748018     1.557054     2.091946
 F    -2.510817     2.750262     2.712035
 F     5.256339    -1.192139     3.005924
 F     4.183841    -2.701013     4.242506
 F     3.077508    -1.434493     2.849187
 F     4.822663    -0.389433     9.106226
 F     2.857361    -1.312966     8.763942
 F     2.971198     0.804840     9.315577
 F     3.853103     6.055934    -0.830803
 F     2.020794     5.137915    -0.072811
 F     2.743368     6.992549     0.833902
 F     8.132573     4.213032     1.603700
 F     7.263492     2.719556     0.274003
 F     7.659579     2.194274     2.368136
 F     2.220751     8.358530     6.122094
 F     2.799562     8.503398     8.251037
 F     4.121633     9.286206     6.680695
 F     7.927969     6.071118     7.940963
 F     7.474464     3.934943     8.138950
 F     6.739235     5.334542     9.664410
  326
2-Methylbutane Fully Optimised
Rh    -3.678636     2.800697    14.878453
Rh     1.565617     8.958499     4.852958
 P    -4.907695     1.924559    13.262147
 P    -4.571072     1.247594    16.156087
 P     2.794676     9.834637     6.469265
 P     2.458053    10.511601     3.575324
 B     1.824882     8.957489    14.983991
 B    -3.937902     2.801708     4.747426
 C     3.432566     8.897676    14.690605
 C     3.959844     9.375445    13.475304
 C     5.336395     9.453793    13.241557
 C     6.254086     9.038335    14.213121
 C     5.748923     8.567938    15.426801
 C     4.369487     8.512722    15.662581
 C     5.815355     9.922007    11.898415
 C     6.667641     8.108300    16.520845
 C     1.330889     7.876717    16.114455
 C     1.933096     6.609916    16.261736
 C     1.487775     5.684161    17.212648
 C     0.406329     5.977305    18.049089
 C    -0.236378     7.206889    17.886961
 C     0.214137     8.130216    16.933514
 C     2.117417     4.326368    17.345956
 C    -1.455407     7.497894    18.714617
 C     1.608508    10.522018    15.454560
 C     1.422226    11.547010    14.506627
 C     1.334417    12.894227    14.874779
 C     1.433668    13.285088    16.210754
 C     1.637483    12.290708    17.166216
 C     1.729941    10.940580    16.794747
 C     1.070553    13.920583    13.816456
 C     1.731635    12.661728    18.617916
 C     0.958751     8.586687    13.638972
 C     1.397163     7.633078    12.695390
 C     0.642174     7.307322    11.559647
 C    -0.594696     7.922307    11.330460
 C    -1.058550     8.847144    12.269077
 C    -0.301951     9.161223    13.403510
 C     1.127263     6.271400    10.577472
 C    -2.409817     9.480388    12.096213
 C    -5.545589     2.861478     5.040790
 C    -6.072865     2.383794     6.256120
 C    -7.449415     2.305335     6.489826
 C    -8.367104     2.720896     5.518300
 C    -7.861944     3.191225     4.304596
 C    -6.482506     3.246517     4.068839
 C    -7.928350     1.837217     7.833010
 C    -8.780661     3.650898     3.210567
 C    -3.443911     3.882473     3.616954
 C    -4.046112     5.149278     3.469675
 C    -3.600795     6.075029     2.518759
 C    -2.519345     5.781891     1.682323
 C    -1.876638     4.552306     1.844446
 C    -2.327156     3.628986     2.797897
 C    -4.230434     7.432825     2.385457
 C    -0.657611     4.261300     1.016787
 C    -3.721552     1.237176     4.276854
 C    -3.535218     0.212188     5.224780
 C    -3.447468    -1.135037     4.856640
 C    -3.546660    -1.525892     3.520658
 C    -3.750522    -0.531513     2.565205
 C    -3.842939     0.818621     2.936660
 C    -3.183567    -2.161392     5.914955
 C    -3.844650    -0.902530     1.113502
 C    -3.071762     3.172521     6.092435
 C    -3.510185     4.126118     7.036025
 C    -2.755190     4.451874     8.171764
 C    -1.518320     3.836890     8.400949
 C    -1.054471     2.912049     7.462336
 C    -1.811069     2.597967     6.327902
 C    -3.240276     5.487796     9.153941
 C     0.296804     2.278820     7.635198
 C    -2.142741     4.260834    15.963404
 C    -2.311141     4.836670    14.549431
 C    -0.946235     5.094792    13.879932
 C    -0.112422     3.839635    13.630841
 C    -3.193605     6.087306    14.549225
 C     0.029723     7.498362     3.768006
 C     0.198122     6.922525     5.181980
 C    -1.166784     6.664404     5.851479
 C    -2.000597     7.919560     6.100570
 C     1.080586     5.671890     5.182186
 C    -3.938093     1.527783    11.727007
 C    -4.767942     0.919835    10.579019
 C    -3.899298     0.717117     9.321915
 C    -2.633273    -0.101515     9.613965
 C    -1.830004     0.511163    10.770492
 C    -2.697865     0.665216    12.030352
 C    -6.276533     3.041813    12.669223
 C    -5.680959     4.304926    12.017876
 C    -6.761386     5.306035    11.583097
 C    -7.695636     5.661914    12.743880
 C    -8.332506     4.393741    13.323350
 C    -7.252752     3.408084    13.803865
 C    -5.747421     0.349862    13.799103
 C    -5.969064     0.351169    15.321201
 C    -3.374351    -0.057268    16.727973
 C    -2.944905    -1.006775    15.592561
 C    -1.918684    -2.038617    16.095467
 C    -0.693024    -1.355957    16.714118
 C    -1.113321    -0.424676    17.857789
 C    -2.144374     0.608529    17.379406
 C    -5.231288     2.004178    17.718963
 C    -5.897697     1.015151    18.688668
 C    -6.297544     1.724268    19.996052
 C    -7.184011     2.951266    19.744711
 C    -6.542335     3.913930    18.738222
 C    -6.165201     3.196949    17.433614
 C     1.825074    10.231413     8.004404
 C     2.654923    10.839360     9.152391
 C     1.786280    11.042079    10.409496
 C     0.520254    11.860710    10.117446
 C    -0.283015    11.248033     8.960919
 C     0.584846    11.093980     7.701058
 C     4.163514     8.717383     7.062188
 C     3.567940     7.454270     7.713534
 C     4.648367     6.453160     8.148314
 C     5.582618     6.097282     6.987531
 C     6.219487     7.365455     6.408060
 C     5.139733     8.351112     5.927546
 C     3.634403    11.409333     5.932307
 C     3.856045    11.408026     4.410210
 C     1.261331    11.816463     3.003438
 C     0.831886    12.765971     4.138850
 C    -0.194334    13.797812     3.635944
 C    -1.419995    13.115153     3.017293
 C    -0.999697    12.183872     1.873622
 C     0.031355    11.150666     2.352005
 C     3.118269     9.755017     2.012448
 C     3.784679    10.744044     1.042743
 C     4.184526    10.034927    -0.264642
 C     5.070992     8.807930    -0.013300
 C     4.429316     7.845266     0.993189
 C     4.052183     8.562246     2.297796
 H     3.280332     9.705598    12.690661
 H     7.323295     9.082645    14.028992
 H     4.024927     8.165537    16.635663
 H     2.775879     6.338876    15.628150
 H     0.070356     5.261650    18.796630
 H    -0.313058     9.077505    16.837942
 H     1.334482    11.293635    13.450465
 H     1.337768    14.327135    16.498218
 H     1.893540    10.197747    17.574329
 H     2.359388     7.144652    12.841009
 H    -1.180081     7.687841    10.446643
 H    -0.698634     9.891711    14.108200
 H    -5.393350     2.053592     7.040744
 H    -9.436315     2.676549     5.702417
 H    -6.137947     3.593654     3.095743
 H    -4.888896     5.420320     4.103259
 H    -2.183376     6.497543     0.934778
 H    -1.799964     2.681694     2.893466
 H    -3.447506     0.465559     6.280945
 H    -3.450789    -2.567940     3.233194
 H    -4.006558     1.561451     2.157080
 H    -4.472408     4.614546     6.890406
 H    -0.932935     4.071353     9.284767
 H    -1.414386     1.867483     5.623208
 H    -2.790909     4.088964    13.801689
 H    -2.038829     5.084358    16.683091
 H    -1.279417     3.598283    16.076392
 H    -3.071750     3.756760    16.415727
 H    -0.395913     5.807027    14.514704
 H    -1.130525     5.616300    12.931437
 H     0.108744     3.293864    14.554565
 H     0.851154     4.092380    13.171923
 H    -0.627066     3.144080    12.952234
 H    -3.396126     6.426327    13.526142
 H    -2.684107     6.905344    15.077592
 H    -4.151809     5.906660    15.051449
 H     0.677890     7.670232     5.929722
 H    -0.074189     6.674838     3.048320
 H    -0.833602     8.160913     3.655019
 H     0.958732     8.002436     3.315684
 H    -1.717106     5.952168     5.216707
 H    -0.982493     6.142895     6.799974
 H    -2.221763     8.465331     5.176846
 H    -2.964173     7.666816     6.559488
 H    -1.485954     8.615115     6.779176
 H     1.283108     5.332868     6.205268
 H     0.571089     4.853852     4.653819
 H     2.038790     5.852535     4.679962
 H    -3.573477     2.518512    11.405850
 H    -6.828144     2.468421    11.905190
 H    -3.908152    -0.648108    17.490943
 H    -4.322067     2.403215    18.201843
 H    -1.446500     1.498789    10.472627
 H    -0.949900    -0.105953    10.998350
 H    -2.121263     1.115715    12.853170
 H    -3.012816    -0.331120    12.374515
 H    -5.065177     4.032692    11.153026
 H    -5.009777     4.791322    12.742645
 H    -7.350551     4.873416    10.760325
 H    -6.281221     6.208331    11.178684
 H    -7.130106     6.182278    13.531449
 H    -8.463846     6.368273    12.400819
 H    -8.958372     3.911645    12.557376
 H    -9.001654     4.633540    14.161552
 H    -7.728276     2.504428    14.208257
 H    -6.681165     3.862797    14.626631
 H    -6.688817     0.211837    13.249010
 H    -5.076158    -0.469342    13.507812
 H    -6.070388    -0.667654    15.722168
 H    -6.887945     0.894275    15.581839
 H    -2.503816    -0.414271    14.776852
 H    -3.818244    -1.528009    15.173867
 H    -2.389833    -2.686414    16.847865
 H    -1.626806    -2.695528    15.263044
 H    -0.160239    -0.779840    15.942968
 H     0.020505    -2.104510    17.086547
 H    -0.241839     0.096709    18.278991
 H    -1.542636    -1.021353    18.676666
 H    -2.447763     1.247640    18.218163
 H    -1.675015     1.268915    16.632679
 H    -5.232481     0.173176    18.915438
 H    -6.791615     0.588705    18.214321
 H    -6.815346     1.007831    20.650511
 H    -5.383937     2.039599    20.524322
 H    -8.161405     2.622878    19.366689
 H    -7.385992     3.473551    20.691889
 H    -5.638263     4.361967    19.175239
 H    -7.222736     4.749109    18.519149
 H    -7.078608     2.838408    16.935040
 H    -5.681850     3.894751    16.733123
 H    -5.625006     1.560492    10.332776
 H    -5.179000    -0.048534    10.898003
 H    -4.500878     0.223955     8.544019
 H    -3.609875     1.701598     8.922554
 H    -2.912031    -1.134045     9.872477
 H    -2.012275    -0.167704     8.708140
 H     1.460458     9.240683     8.325560
 H     4.715126     9.290774     7.826221
 H     1.795134    12.407303     2.240469
 H     2.209048     9.355981     1.529568
 H    -0.666518    10.260406     9.258784
 H    -1.163120    11.865148     8.733060
 H     0.008244    10.643480     6.878240
 H     0.899798    12.090316     7.356895
 H     2.952158     7.726502     8.578385
 H     2.896758     6.967873     6.988766
 H     5.237532     6.885780     8.971086
 H     4.168202     5.550865     8.552727
 H     5.017087     5.576917     6.199962
 H     6.350827     5.390922     7.330591
 H     6.845354     7.847551     7.174035
 H     6.888635     7.125656     5.569859
 H     5.615257     9.254767     5.523154
 H     4.568146     7.896398     5.104780
 H     4.575798    11.547358     6.482401
 H     2.963140    12.228537     6.223599
 H     3.957370    12.426850     4.009242
 H     4.774926    10.864920     4.149572
 H     0.390797    12.173467     4.954559
 H     1.705226    13.287205     4.557544
 H     0.276814    14.445610     2.883546
 H    -0.486213    14.454723     4.468367
 H    -1.952780    12.539036     3.788443
 H    -2.133524    13.863705     2.644863
 H    -1.871179    11.662486     1.452421
 H    -0.570382    12.780548     1.054745
 H     0.334745    10.511556     1.513248
 H    -0.438004    10.490280     3.098732
 H     3.119463    11.586019     0.815973
 H     4.678597    11.170490     1.517090
 H     4.702328    10.751365    -0.919100
 H     3.270918     9.719597    -0.792912
 H     6.048387     9.136318     0.364722
 H     5.272974     8.285645    -0.960478
 H     3.525244     7.397229     0.556171
 H     5.109717     7.010087     1.212262
 H     4.965590     8.920788     2.796371
 H     3.568832     7.864444     2.998288
 H     3.511988    10.198703     9.398635
 H     3.065981    11.807729     8.833408
 H     2.387859    11.535240    11.187392
 H     1.496856    10.057598    10.808856
 H     0.799013    12.893240     9.858934
 H    -0.100744    11.926899    11.023271
 F     5.043052    10.953696    11.403368
 F     5.747760     8.931709    10.954048
 F     7.119585    10.340270    11.911904
 F     7.982672     8.285471    16.221211
 F     6.428205     8.769754    17.692390
 F     6.519037     6.772352    16.807169
 F     2.450582     4.027596    18.637829
 F     1.246974     3.335107    16.951784
 F    -1.313603     7.075196    20.023264
 F    -2.563154     6.823793    18.263871
 F    -1.777739     8.827252    18.715593
 F     1.082852    15.196193    14.316543
 F    -0.151579    13.744687    13.224612
 F     3.245628     4.170744    16.589660
 F     1.993576    13.853371    12.792018
 F     1.542338    13.997817    18.852665
 F     0.786297    12.001305    19.368995
 F     2.956770    12.313447    19.148134
 F     0.610947     5.014479    10.816943
 F     0.750327     6.576595     9.284936
 F     2.489342     6.122832    10.594508
 F    -2.866796     9.386757    10.816433
 F    -3.340244     8.877255    12.928449
 F    -2.437952    10.810105    12.425429
 F    -7.156038     0.805536     8.328063
 F    -7.860672     2.827412     8.777456
 F    -9.232618     1.419048     7.819516
 F   -10.095693     3.473737     3.510202
 F    -8.541217     2.989451     2.039021
 F    -8.632053     4.986849     2.924260
 F    -4.563552     7.731619     1.093581
 F    -3.359996     8.424090     2.779629
 F    -0.799412     4.684004    -0.291858
 F     0.450133     4.935403     1.467536
 F    -0.335277     2.931941     1.015824
 F    -3.195859    -3.437002     5.414864
 F    -1.961428    -1.985473     6.506781
 F    -5.358649     7.588443     3.141750
 F    -4.106599    -2.094132     6.939377
 F    -3.655357    -2.238618     0.878742
 F    -2.899307    -0.242113     0.362424
 F    -5.069774    -0.554253     0.583257
 F    -2.723940     6.744710     8.914471
 F    -2.863341     5.182568    10.446471
 F    -4.602350     5.636385     9.136884
 F     0.753794     2.372408     8.914976
 F     1.227256     2.881893     6.802953
 F     0.324841     0.949092     7.306033
  326
2-Methylbutane Heavy Fixed
Rh    -3.618623     2.794531    14.819276
Rh     1.505604     8.964664     4.912135
 P    -4.885686     1.945618    13.252010
 P    -4.511066     1.290543    16.128850
 P     2.772667     9.813577     6.479401
 P     2.398048    10.468653     3.602561
 B     1.831816     8.963260    14.995872
 B    -3.944835     2.795935     4.735539
 C     3.436680     8.888018    14.699901
 C     3.976324     9.318426    13.482473
 C     5.338338     9.398897    13.251616
 C     6.255099     9.015634    14.226347
 C     5.747308     8.593733    15.453641
 C     4.365723     8.547965    15.676606
 C     5.827327     9.849938    11.907906
 C     6.677773     8.155059    16.544788
 C     1.333117     7.882395    16.122536
 C     1.918268     6.623068    16.286307
 C     1.482402     5.705992    17.211710
 C     0.389882     5.979748    18.032536
 C    -0.248930     7.205610    17.858900
 C     0.210326     8.127389    16.941389
 C     2.130217     4.357056    17.341937
 C    -1.462874     7.509239    18.703404
 C     1.593749    10.511697    15.451668
 C     1.401989    11.532884    14.502587
 C     1.301603    12.881834    14.861699
 C     1.413602    13.264980    16.185676
 C     1.614377    12.290394    17.144623
 C     1.711348    10.945172    16.769726
 C     1.061578    13.883971    13.790283
 C     1.712239    12.634104    18.600801
 C     0.948319     8.602784    13.648217
 C     1.382997     7.651737    12.707029
 C     0.635738     7.329636    11.600096
 C    -0.602151     7.908992    11.373185
 C    -1.070672     8.805420    12.306481
 C    -0.323287     9.139343    13.413413
 C     1.150875     6.349053    10.611553
 C    -2.420076     9.428824    12.107194
 C    -5.549699     2.871178     5.031510
 C    -6.089342     2.440770     6.248938
 C    -7.451357     2.360298     6.479795
 C    -8.368117     2.743561     5.505064
 C    -7.860327     3.165462     4.277770
 C    -6.478742     3.211230     4.054805
 C    -7.940346     1.909258     7.823504
 C    -8.790791     3.604137     3.186623
 C    -3.446136     3.876801     3.608875
 C    -4.031286     5.136127     3.445104
 C    -3.595421     6.053203     2.519701
 C    -2.502901     5.779448     1.698874
 C    -1.864089     4.553586     1.872511
 C    -2.323345     3.631806     2.790021
 C    -4.243235     7.402140     2.389474
 C    -0.650145     4.249956     1.028007
 C    -3.706768     1.247498     4.279743
 C    -3.515007     0.226311     5.228824
 C    -3.414622    -1.122639     4.869712
 C    -3.526621    -1.505785     3.545735
 C    -3.727395    -0.531198     2.586788
 C    -3.824367     0.814024     2.961685
 C    -3.174597    -2.124776     5.941128
 C    -3.825257    -0.874909     1.130610
 C    -3.061337     3.156412     6.083194
 C    -3.496016     4.107459     7.024382
 C    -2.748756     4.429560     8.131314
 C    -1.510867     3.850203     8.358226
 C    -1.042347     2.953776     7.424930
 C    -1.789731     2.619853     6.317998
 C    -3.263893     5.410142     9.119858
 C     0.307058     2.330371     7.624217
 C    -2.145669     4.203362    15.986389
 C    -2.287759     4.752874    14.492721
 C    -1.055231     5.089280    13.794229
 C    -0.344527     3.769624    13.598888
 C    -2.998490     6.131771    14.441420
 C     0.032650     7.555834     3.745022
 C     0.174740     7.006322     5.238690
 C    -1.057787     6.669916     5.937182
 C    -1.768492     7.989571     6.132522
 C     0.885472     5.627425     5.289991
 C    -3.957627     1.542038    11.712565
 C    -4.789821     0.894795    10.615499
 C    -3.959241     0.687267     9.334930
 C    -2.693924    -0.116137     9.628928
 C    -1.874129     0.506360    10.741780
 C    -2.711941     0.665073    12.006563
 C    -6.235818     3.070171    12.685324
 C    -5.730002     4.231195    11.878309
 C    -6.867357     5.189154    11.477762
 C    -7.674908     5.643973    12.734653
 C    -8.286384     4.393482    13.298971
 C    -7.233283     3.410450    13.776471
 C    -5.712796     0.387777    13.815934
 C    -5.928756     0.423508    15.337226
 C    -3.350238    -0.019439    16.696720
 C    -2.936929    -1.001920    15.603600
 C    -1.950306    -2.046530    16.154106
 C    -0.733368    -1.391567    16.726317
 C    -1.117761    -0.429966    17.817464
 C    -2.034682     0.674282    17.184086
 C    -5.162826     2.035239    17.691183
 C    -5.906668     1.068310    18.596855
 C    -6.285762     1.719776    19.934644
 C    -7.094669     2.996156    19.695894
 C    -6.359518     3.959482    18.766545
 C    -6.022341     3.278980    17.430728
 C     1.844608    10.217157     8.018845
 C     2.676802    10.864401     9.115912
 C     1.846222    11.071928    10.396480
 C     0.580905    11.875333    10.102482
 C    -0.238889    11.252835     8.989631
 C     0.598923    11.094123     7.724847
 C     4.122800     8.689024     7.046087
 C     3.616983     7.528001     7.853102
 C     4.754338     6.570041     8.253649
 C     5.561889     6.115222     6.996758
 C     6.173365     7.365714     6.432440
 C     5.120265     8.348746     5.954940
 C     3.599778    11.371419     5.915477
 C     3.815737    11.335688     4.394185
 C     1.237219    11.778634     3.034691
 C     0.823911    12.761116     4.127811
 C    -0.162712    13.805725     3.577305
 C    -1.379651    13.150763     3.005094
 C    -0.995257    12.189161     1.913947
 C    -0.078337    11.084913     2.547325
 C     3.049807     9.723957     2.040228
 C     3.793649    10.690886     1.134556
 C     4.172744    10.039420    -0.203234
 C     4.981650     8.763040     0.035517
 C     4.246500     7.799713     0.964866
 C     3.909323     8.480216     2.300683
 H     3.382344     9.566676    12.784376
 H     7.323609     9.059248    14.045146
 H     4.021575     8.237689    16.663442
 H     2.772114     6.356119    15.663289
 H     0.046923     5.261194    18.774014
 H    -0.312347     9.078098    16.850811
 H     1.319882    11.275311    13.446738
 H     1.317465    14.310169    16.468584
 H     1.881292    10.210208    17.556798
 H     2.352161     7.175507    12.846273
 H    -1.181286     7.663567    10.487742
 H    -0.729249     9.867315    14.116381
 H    -5.414741     2.131686     7.047853
 H    -9.436524     2.700389     5.687262
 H    -6.133307     3.520868     3.068259
 H    -4.885057     5.403153     4.068196
 H    -2.159906     6.498031     0.957441
 H    -1.800666     2.681102     2.880610
 H    -3.431938     0.483915     6.284514
 H    -3.430448    -2.550970     3.262824
 H    -3.994335     1.548976     2.174605
 H    -4.465678     4.582619     6.885583
 H    -0.931699     4.095599     9.243651
 H    -1.383774     1.891866     5.615039
 H    -2.866081     4.087403    13.738486
 H    -2.741865     4.800164    16.682279
 H    -1.091244     4.233398    16.289950
 H    -2.358983     3.094993    16.179034
 H    -0.455059     5.791387    14.390295
 H    -1.261821     5.568261    12.831495
 H    -0.159419     3.257413    14.551206
 H     0.632609     3.859759    13.104331
 H    -0.947712     3.090623    12.979130
 H    -3.163298     6.432985    13.401744
 H    -2.365686     6.888482    14.923006
 H    -3.972328     6.144730    14.950588
 H     0.753055     7.671789     5.992923
 H     0.628916     6.959092     3.049142
 H    -1.021768     7.525695     3.441448
 H     0.245861     8.664224     3.552437
 H    -1.657953     5.967761     5.341169
 H    -0.851189     6.190973     6.899935
 H    -1.953512     8.501873     5.180237
 H    -2.745650     7.899400     6.627018
 H    -1.165342     8.668509     6.752400
 H     1.050255     5.326212     6.329671
 H     0.252679     4.870701     4.808409
 H     1.859324     5.614473     4.780855
 H    -3.591446     2.522672    11.365502
 H    -6.793528     2.428610    11.972993
 H    -3.820178    -0.551579    17.536794
 H    -4.247901     2.371155    18.210951
 H    -1.497179     1.492136    10.428033
 H    -0.985637    -0.105177    10.956677
 H    -2.125275     1.110082    12.824725
 H    -3.036075    -0.326687    12.356157
 H    -5.218746     3.875266    10.976199
 H    -4.982249     4.803399    12.452338
 H    -7.553316     4.690877    10.778894
 H    -6.441174     6.050421    10.946186
 H    -7.009049     6.131443    13.460678
 H    -8.432289     6.383666    12.445663
 H    -8.921648     3.920948    12.533806
 H    -8.961554     4.613819    14.140750
 H    -7.713702     2.494311    14.145871
 H    -6.699384     3.850487    14.634309
 H    -6.653915     0.227533    13.270284
 H    -5.036621    -0.433766    13.541755
 H    -6.056755    -0.585331    15.755558
 H    -6.834238     0.993582    15.586993
 H    -2.474151    -0.445119    14.775213
 H    -3.813065    -1.520483    15.183990
 H    -2.450415    -2.643121    16.929567
 H    -1.690925    -2.751276    15.349310
 H    -0.177067    -0.857977    15.940585
 H    -0.036498    -2.149163    17.118103
 H    -0.234063     0.042378    18.270073
 H    -1.656475    -0.938049    18.629237
 H    -2.235790     1.464845    17.917097
 H    -1.525641     1.123473    16.320641
 H    -5.317645     0.161871    18.788307
 H    -6.825255     0.731348    18.094220
 H    -6.856333     1.001654    20.540805
 H    -5.369675     1.964439    20.494698
 H    -8.068568     2.733954    19.259012
 H    -7.320398     3.490687    20.653663
 H    -5.428818     4.303154    19.239613
 H    -6.963547     4.860511    18.587086
 H    -6.953120     2.990026    16.919518
 H    -5.497969     3.973705    16.756685
 H    -5.678429     1.497235    10.379392
 H    -5.161388    -0.079787    10.963555
 H    -4.573880     0.178762     8.578160
 H    -3.685237     1.669062     8.917419
 H    -2.972894    -1.142635     9.912947
 H    -2.089693    -0.213006     8.713683
 H     1.478396     9.236539     8.365917
 H     4.680466     9.330618     7.758417
 H     1.707150    12.310785     2.194620
 H     2.134888     9.388034     1.520454
 H    -0.615772    10.267019     9.303344
 H    -1.127428    11.864279     8.774639
 H     0.012254    10.649136     6.906668
 H     0.923073    12.085889     7.375278
 H     3.105637     7.883977     8.755141
 H     2.869276     6.955776     7.279032
 H     5.440324     7.068308     8.952502
 H     4.328182     5.708741     8.785197
 H     4.895953     5.627859     6.270726
 H     6.319161     5.375388     7.285687
 H     6.808663     7.838239     7.197583
 H     6.848528     7.145349     5.590661
 H     5.600645     9.264898     5.585519
 H     4.586357     7.908689     5.097118
 H     4.540894    11.531740     6.461100
 H     2.923604    12.192950     6.189682
 H     3.943786    12.344530     3.975877
 H     4.721207    10.765589     4.144427
 H     0.361150    12.204318     4.956209
 H     1.700058    13.279668     4.547406
 H     0.337400    14.402317     2.801846
 H    -0.422100    14.510472     4.382099
 H    -1.935948    12.617169     3.790825
 H    -2.076533    13.908353     2.613319
 H    -1.878961    11.716824     1.461339
 H    -0.456538    12.697247     1.102179
 H     0.122776    10.294345     1.814321
 H    -0.587376    10.635724     3.410771
 H     3.204620    11.597323     0.943115
 H     4.712230    11.027853     1.637198
 H     4.743304    10.757517    -0.809430
 H     3.256664     9.794741    -0.763291
 H     5.955544     9.025241     0.472412
 H     5.207374     8.268526    -0.922262
 H     3.315798     7.456044     0.491800
 H     4.850524     6.898680     1.144328
 H     4.840098     8.769170     2.811898
 H     3.384949     7.785499     2.974730
 H     3.565331    10.261873     9.352074
 H     3.048472    11.838877     8.767650
 H     2.461038    11.579893    11.153407
 H     1.572914    10.090273    10.814483
 H     0.859654    12.901887     9.818444
 H    -0.023358    11.972123    11.017730
 F     5.106527    10.893737    11.399069
 F     5.758248     8.862234    10.958527
 F     7.131635    10.259712    11.977437
 F     7.985046     8.357523    16.229978
 F     6.428692     8.756923    17.750865
 F     6.528682     6.789634    16.741640
 F     2.451651     4.033178    18.634573
 F     1.251342     3.346220    16.951890
 F    -1.318291     7.138741    20.024540
 F    -2.565010     6.823697    18.265316
 F    -1.780295     8.836818    18.708026
 F     1.083869    15.168029    14.245594
 F    -0.140540    13.681226    13.156503
 F     3.248661     4.176070    16.588458
 F     2.006167    13.780961    12.788147
 F     1.543563    13.949731    18.857166
 F     0.784871    11.936489    19.360856
 F     2.915310    12.244418    19.144329
 F     0.606111     5.086717    10.816231
 F     0.815149     6.654344     9.301834
 F     2.496472     6.188765    10.666827
 F    -2.859054     9.317605    10.820643
 F    -3.396072     8.878928    12.924449
 F    -2.374228    10.760881    12.422410
 F    -7.220045     0.865363     8.332432
 F    -7.871234     2.896874     8.772806
 F    -9.244747     1.499624     7.753901
 F   -10.098045     3.401675     3.501435
 F    -8.541697     3.002283     1.980496
 F    -8.641722     4.969574     2.989744
 F    -4.564712     7.726021     1.096840
 F    -3.364353     8.412965     2.779508
 F    -0.794771     4.620470    -0.293128
 F     0.451986     4.935468     1.466119
 F    -0.332745     2.922374     1.023378
 F    -3.197000    -3.408730     5.485743
 F    -1.972450    -1.922119     6.574894
 F    -5.361687     7.583126     3.142933
 F    -4.119203    -2.021679     6.943269
 F    -3.656586    -2.190530     0.874185
 F    -2.897920    -0.177279     0.370504
 F    -5.028346    -0.485241     0.587104
 F    -2.719116     6.672506     8.915201
 F    -2.928147     5.104816    10.429536
 F    -4.609472     5.570483     9.064599
 F     0.745990     2.441581     8.910795
 F     1.283100     2.880269     6.806927
 F     0.261204     0.998366     7.308986
  326
2-Methylbutane Rotomer
Rh    -3.618469     2.780696    14.431578
Rh     1.579987     8.987148     4.927940
 P    -5.021175     1.812325    13.056598
 P    -4.426084     1.384133    15.952763
 P     2.791388     9.852598     6.556716
 P     2.457404    10.578502     3.689952
 B     1.815645     8.968344    14.997756
 B    -3.939116     2.796104     4.747860
 C     3.414465     8.942097    14.676884
 C     3.940337     9.377655    13.446056
 C     5.318543     9.479382    13.227072
 C     6.237447     9.126791    14.216113
 C     5.726931     8.700857    15.437702
 C     4.350984     8.627018    15.670145
 C     5.810648     9.924705    11.889946
 C     6.626966     8.236068    16.530550
 C     1.382091     7.887893    16.153679
 C     2.005977     6.634794    16.322695
 C     1.638117     5.749097    17.347596
 C     0.621078     6.083267    18.248305
 C    -0.032593     7.305946    18.073748
 C     0.327284     8.171894    17.035815
 C     2.385886     4.455921    17.543787
 C    -1.069934     7.753652    19.060038
 C     1.598167    10.530777    15.468265
 C     1.405298    11.551614    14.519123
 C     1.323551    12.901334    14.881629
 C     1.431243    13.299455    16.213674
 C     1.640317    12.305557    17.169459
 C     1.735566    10.956250    16.803236
 C     1.069587    13.908172    13.804705
 C     1.733834    12.668040    18.621547
 C     0.932930     8.588410    13.677592
 C     1.370982     7.622603    12.749130
 C     0.621556     7.296107    11.613125
 C    -0.610648     7.910637    11.368872
 C    -1.071049     8.847916    12.293083
 C    -0.321064     9.170582    13.429268
 C     1.120568     6.279565    10.628471
 C    -2.415409     9.481493    12.102396
 C    -5.546308     2.860622     5.038285
 C    -6.074925     2.385185     6.253774
 C    -7.451261     2.310511     6.488852
 C    -8.367106     2.731751     5.518502
 C    -7.860632     3.194824     4.302593
 C    -6.481623     3.243344     4.064044
 C    -7.930979     1.839146     7.830142
 C    -8.779113     3.653098     3.208250
 C    -3.437007     3.871153     3.617624
 C    -4.034376     5.138394     3.466769
 C    -3.582016     6.064873     2.518215
 C    -2.498608     5.770802     1.690666
 C    -1.867168     4.535642     1.851918
 C    -2.320559     3.611853     2.799751
 C    -4.221742     7.415213     2.382795
 C    -0.666954     4.253346     1.001960
 C    -3.728649     1.233286     4.277091
 C    -3.540908     0.208763     5.223724
 C    -3.449307    -1.137507     4.854696
 C    -3.545671    -1.526919     3.518267
 C    -3.752474    -0.531982     2.563674
 C    -3.851151     0.817028     2.936366
 C    -3.183815    -2.162723     5.912813
 C    -3.844142    -0.901133     1.110862
 C    -3.073866     3.166573     6.093294
 C    -3.512398     4.121421     7.035715
 C    -2.757020     4.450120     8.170389
 C    -1.519156     3.836492     8.399565
 C    -1.055555     2.909938     7.462259
 C    -1.812613     2.593079     6.328881
 C    -3.241883     5.488256     9.150195
 C     0.296451     2.278181     7.634662
 C    -2.343824     4.466047    13.283956
 C    -1.638146     4.329322    14.633090
 C    -1.378257     5.710832    15.256472
 C    -2.631503     6.527711    15.555224
 C    -0.355872     3.506456    14.496958
 C     0.070747     7.524808     3.786857
 C     0.213505     6.928840     5.195114
 C    -1.162720     6.652994     5.833309
 C    -2.010133     7.899747     6.079819
 C     1.101789     5.682306     5.191383
 C    -4.082588     1.379089    11.515524
 C    -4.911302     0.755243    10.384045
 C    -4.042211     0.578463     9.124254
 C    -2.763579    -0.224440     9.404374
 C    -1.963103     0.388470    10.561064
 C    -2.830088     0.533851    11.820563
 C    -6.434360     2.901383    12.523845
 C    -5.889622     4.120810    11.752054
 C    -6.972514     5.166279    11.447842
 C    -7.711291     5.596330    12.719273
 C    -8.339218     4.373707    13.396730
 C    -7.262629     3.334764    13.752245
 C    -5.769652     0.269564    13.761664
 C    -5.869224     0.404759    15.288847
 C    -3.196369     0.119274    16.544991
 C    -2.880059    -0.981813    15.516482
 C    -1.901897    -2.009576    16.115967
 C    -0.614980    -1.342822    16.618561
 C    -0.920865    -0.217614    17.615992
 C    -1.897689     0.804314    17.014334
 C    -5.034322     2.136941    17.544776
 C    -5.759355     1.140665    18.475457
 C    -6.129834     1.808329    19.813656
 C    -6.961703     3.080455    19.604884
 C    -6.259929     4.054769    18.649279
 C    -5.907552     3.384447    17.311643
 C     1.809577    10.231336     8.086815
 C     2.629012    10.836778     9.242212
 C     1.749192    11.043290    10.490035
 C     0.489387    11.866908    10.184978
 C    -0.306124    11.254042     9.023274
 C     0.572879    11.095330     7.772653
 C     4.158571     8.727408     7.132380
 C     3.553207     7.437054     7.716166
 C     4.626767     6.420680     8.127792
 C     5.582642     6.112796     6.970916
 C     6.226738     7.403905     6.452820
 C     5.152724     8.408236     5.999051
 C     3.625379    11.441257     6.052096
 C     3.855710    11.462078     4.532757
 C     1.215775    11.861221     3.164056
 C     0.937553    12.937235     4.230051
 C    -0.128007    13.931278     3.729341
 C    -1.426615    13.222354     3.327467
 C    -1.152415    12.150880     2.266785
 C    -0.098475    11.156698     2.769893
 C     3.121065     9.857629     2.114476
 C     3.811443    10.855768     1.171827
 C     4.202895    10.164324    -0.148700
 C     5.069437     8.917798     0.078814
 C     4.416365     7.950434     1.073087
 C     4.045211     8.652682     2.385938
 H     3.262872     9.656627    12.640204
 H     7.306983     9.179421    14.038092
 H     4.009362     8.309430    16.654164
 H     2.827009     6.355136    15.664794
 H     0.367497     5.422096    19.073720
 H    -0.201418     9.118303    16.944638
 H     1.311786    11.293990    13.464794
 H     1.341751    14.343058    16.497756
 H     1.912564    10.221079    17.586749
 H     2.331815     7.133465    12.901721
 H    -1.188781     7.674778    10.480822
 H    -0.716048     9.912539    14.122562
 H    -5.396093     2.052053     7.037036
 H    -9.436193     2.694116     5.703583
 H    -6.136836     3.583336     3.088005
 H    -4.879932     5.409720     4.095804
 H    -2.156920     6.484996     0.944130
 H    -1.798175     2.661247     2.888685
 H    -3.452361     0.462319     6.279272
 H    -3.446643    -2.568343     3.229420
 H    -4.018209     1.560094     2.157175
 H    -4.474727     4.609458     6.889381
 H    -0.930971     4.074286     9.280857
 H    -1.415324     1.862367     5.624734
 H    -2.295539     3.816863    15.432648
 H    -1.598402     4.686613    12.506285
 H    -3.108258     5.248123    13.251369
 H    -2.766960     3.493253    12.859945
 H    -0.714556     6.263576    14.574032
 H    -0.805774     5.558566    16.178057
 H    -3.182356     6.804231    14.648207
 H    -2.371496     7.463979    16.063221
 H    -3.324174     5.983236    16.212733
 H     0.088195     3.296324    15.474439
 H     0.384214     4.062335    13.903246
 H    -0.538968     2.549661    13.991943
 H     0.674865     7.667228     5.961411
 H    -0.018946     6.711877     3.053044
 H    -0.789995     8.189125     3.666642
 H     1.007385     8.036839     3.364802
 H    -1.695882     5.945298     5.179102
 H    -0.994533     6.121334     6.779198
 H    -2.226808     8.447320     5.156019
 H    -2.976243     7.636953     6.527684
 H    -1.508547     8.597099     6.766442
 H     1.288682     5.327243     6.211877
 H     0.605868     4.871220     4.640049
 H     2.067828     5.875477     4.708738
 H    -3.735253     2.367210    11.165995
 H    -7.070416     2.298408    11.854052
 H    -3.673032    -0.360505    17.416269
 H    -4.106894     2.466948    18.043316
 H    -1.586058     1.379278    10.265443
 H    -1.079704    -0.224594    10.787088
 H    -2.257158     0.992372    12.641749
 H    -3.133879    -0.463116    12.171045
 H    -5.415240     3.797377    10.816525
 H    -5.103163     4.597248    12.356649
 H    -7.695540     4.751335    10.730544
 H    -6.507165     6.032074    10.956216
 H    -7.011550     6.085699    13.413748
 H    -8.473460     6.348562    12.473525
 H    -9.086186     3.924265    12.726216
 H    -8.875346     4.657054    14.314162
 H    -7.731222     2.459685    14.222166
 H    -6.576553     3.768113    14.495883
 H    -6.745233     0.064178    13.299288
 H    -5.094624    -0.552166    13.487400
 H    -5.926317    -0.575386    15.783471
 H    -6.774557     0.959670    15.570315
 H    -2.440204    -0.523945    14.617648
 H    -3.799316    -1.493861    15.197124
 H    -2.393222    -2.530957    16.950212
 H    -1.674218    -2.780662    15.365191
 H    -0.056364    -0.931354    15.765141
 H     0.043457    -2.086502    17.089501
 H     0.003851     0.290703    17.923985
 H    -1.357051    -0.644013    18.532530
 H    -2.109384     1.594332    17.746446
 H    -1.431266     1.295473    16.145596
 H    -5.146372     0.250354    18.668137
 H    -6.678559     0.786587    17.986638
 H    -6.682282     1.086602    20.434069
 H    -5.207274     2.060971    20.358663
 H    -7.945779     2.808092    19.198366
 H    -7.158161     3.571216    20.570584
 H    -5.335720     4.424823    19.115518
 H    -6.888331     4.938016    18.471017
 H    -6.834231     3.093126    16.794616
 H    -5.387732     4.090717    16.646260
 H    -5.779189     1.383745    10.153690
 H    -5.300827    -0.220073    10.703366
 H    -4.635698     0.087111     8.340792
 H    -3.765225     1.572920     8.738810
 H    -3.027347    -1.262988     9.653560
 H    -2.144358    -0.274032     8.497076
 H     1.443567     9.238900     8.400647
 H     4.694829     9.269709     7.929215
 H     1.640383    12.354493     2.273700
 H     2.213325     9.479258     1.614637
 H    -0.695715    10.268606     9.319847
 H    -1.181806    11.873672     8.785092
 H     0.004237    10.647823     6.942649
 H     0.894144    12.091527     7.433715
 H     2.918052     7.670625     8.577908
 H     2.899781     6.982522     6.955469
 H     5.200334     6.821720     8.976605
 H     4.142347     5.502177     8.487946
 H     5.032771     5.622433     6.153506
 H     6.346551     5.395016     7.300047
 H     6.842690     7.853909     7.245937
 H     6.906331     7.198188     5.613767
 H     5.632098     9.327649     5.638186
 H     4.592869     7.985940     5.151455
 H     4.561470    11.577498     6.611217
 H     2.946098    12.251691     6.348437
 H     3.965007    12.485221     4.145364
 H     4.771400    10.916188     4.267244
 H     0.581069    12.450850     5.150491
 H     1.857872    13.480165     4.488414
 H     0.266314    14.477704     2.861372
 H    -0.317240    14.684563     4.506958
 H    -1.885403    12.754274     4.211349
 H    -2.159535    13.947495     2.946741
 H    -2.073972    11.610696     2.007210
 H    -0.800924    12.627072     1.338648
 H     0.086111    10.387787     2.014419
 H    -0.482735    10.637968     3.663733
 H     3.166059    11.716800     0.959608
 H     4.711352    11.251558     1.660766
 H     4.731301    10.883782    -0.790611
 H     3.284526     9.872534    -0.681164
 H     6.053964     9.222422     0.457148
 H     5.257165     8.407411    -0.877795
 H     3.504867     7.524270     0.632354
 H     5.083471     7.100976     1.278541
 H     4.960237     8.998669     2.890736
 H     3.556352     7.948922     3.076781
 H     3.481314    10.192843     9.495169
 H     3.046835    11.803897     8.927425
 H     2.344932    11.534115    11.273502
 H     1.451018    10.060311    10.886667
 H     0.775737    12.897161     9.925285
 H    -0.138620    11.939663    11.085259
 F     5.041107    10.956572    11.398331
 F     5.747239     8.930864    10.951208
 F     7.117398    10.340084    11.910414
 F     7.953456     8.353653    16.225646
 F     6.416094     8.916526    17.694999
 F     6.374000     6.914785    16.811285
 F     2.569342     4.158380    18.860898
 F     1.744500     3.344531    17.024188
 F    -0.786451     7.263741    20.318875
 F    -2.350954     7.364804    18.778911
 F    -1.116104     9.112764    19.151839
 F     1.089167    15.202175    14.248159
 F    -0.156366    13.740580    13.220414
 F     3.620027     4.505154    16.954080
 F     1.998973    13.783094    12.789446
 F     1.542692    14.002327    18.854920
 F     0.787104    12.002431    19.368518
 F     2.958841    12.315430    19.148223
 F     0.616268     5.012196    10.889565
 F     0.738391     6.571983     9.346013
 F     2.484765     6.186599    10.602043
 F    -2.866116     9.386538    10.818487
 F    -3.344128     8.876061    12.930582
 F    -2.439375    10.811597    12.426055
 F    -7.160247     0.805837     8.325050
 F    -7.861037     2.827426     8.777507
 F    -9.234050     1.419825     7.819185
 F   -10.093030     3.474873     3.509956
 F    -8.540344     2.990025     2.037875
 F    -8.631602     4.988458     2.923439
 F    -4.563144     7.729646     1.095927
 F    -3.364136     8.420501     2.780463
 F    -0.863735     4.689006    -0.292727
 F     0.443632     4.932111     1.460000
 F    -0.331906     2.931532     0.948893
 F    -3.195468    -3.437812     5.414550
 F    -1.961575    -1.985929     6.505965
 F    -5.352810     7.521610     3.142152
 F    -4.106470    -2.094780     6.938583
 F    -3.654948    -2.237998     0.878684
 F    -2.898771    -0.241679     0.361909
 F    -5.069166    -0.553169     0.582396
 F    -2.724019     6.744489     8.914042
 F    -2.865175     5.182431    10.443635
 F    -4.603140     5.636750     9.136375
 F     0.753664     2.372478     8.915056
 F     1.227047     2.882035     6.803480
 F     0.324966     0.948767     7.306059
  332
Hexane Fully Optimised
Rh     7.370437     7.822881    13.815029
Rh     1.834184     2.351995     4.943496
 P     7.175529    10.019650    13.593479
 P     9.428486     8.237111    14.489988
 P     2.029092     0.155226     5.165046
 P    -0.223865     1.937765     4.268537
 B     2.247609     1.990722    14.344355
 B     6.957013     8.184157     4.414174
 C     2.928932     2.316007    12.886333
 C     4.230525     1.851709    12.592885
 C     4.854386     2.118551    11.373405
 C     4.203917     2.861512    10.379670
 C     2.926309     3.340901    10.652162
 C     2.311358     3.091469    11.891506
 C     6.242684     1.634306    11.072031
 C     2.163145     4.112268     9.614575
 C     2.887737     3.088807    15.376007
 C     4.073160     2.870532    16.106813
 C     4.642953     3.874097    16.903828
 C     4.039624     5.131849    17.007396
 C     2.864863     5.368492    16.288551
 C     2.310268     4.367462    15.484670
 C     5.918196     3.646167    17.673715
 C     2.207923     6.717871    16.386162
 C     2.510173     0.441440    14.802992
 C     2.642828    -0.595724    13.865834
 C     2.687581    -1.943209    14.247673
 C     2.608437    -2.310921    15.588247
 C     2.470882    -1.291385    16.535272
 C     2.424208     0.052439    16.154728
 C     2.830532    -2.983931    13.181816
 C     2.440283    -1.672223    17.980644
 C     0.604960     2.037284    14.321425
 C    -0.152624     2.359407    15.466386
 C    -1.548752     2.258915    15.484922
 C    -2.260159     1.854824    14.351440
 C    -1.528005     1.532547    13.212469
 C    -0.127411     1.599099    13.205629
 C    -2.304096     2.644201    16.721421
 C    -2.201230     1.093971    11.951709
 C     6.275686     7.858867     5.872194
 C     4.974096     8.323171     6.165643
 C     4.350235     8.056326     7.385123
 C     5.000706     7.313366     8.378858
 C     6.278311     6.833973     8.106365
 C     6.893264     7.083411     6.867023
 C     2.961938     8.540571     7.686494
 C     7.041475     6.062609     9.143952
 C     6.316878     7.086073     3.382522
 C     5.131461     7.304342     2.651703
 C     4.561657     6.300773     1.854701
 C     5.164992     5.043022     1.751125
 C     6.339759     4.806389     2.469968
 C     6.894351     5.807419     3.273851
 C     3.286427     6.528724     1.084798
 C     6.996712     3.457010     2.372385
 C     6.694447     9.733438     3.955532
 C     6.561796    10.770601     4.892692
 C     6.517042    12.118086     4.510852
 C     6.596185    12.485798     3.170279
 C     6.733740    11.466263     2.223253
 C     6.780415    10.122438     2.603796
 C     6.374087    13.158807     5.576709
 C     6.764339    11.847099     0.777881
 C     8.599662     8.137592     4.437102
 C     9.357248     7.815469     3.292141
 C    10.753374     7.915983     3.273597
 C    11.464781     8.320051     4.407087
 C    10.732627     8.642327     5.546059
 C     9.332032     8.575776     5.552899
 C    11.508711     7.530655     2.037107
 C    11.405851     9.080906     6.806817
 C     5.668421    10.779289    14.387864
 C     5.442408    10.302894    15.835831
 C     4.149931    10.910524    16.410198
 C     4.157256    12.443111    16.339546
 C     4.392011    12.921544    14.903286
 C     5.682545    12.323158    14.316206
 C     7.137453    10.701603    11.855447
 C     5.835031    10.369744    11.104729
 C     5.825686    11.020700     9.710515
 C     7.035388    10.570494     8.881691
 C     8.349528    10.856270     9.617778
 C     8.358860    10.253908    11.033260
 C     8.597377    10.902212    14.413060
 C     9.862668    10.041432    14.394509
 C    10.795080     7.414846    13.524090
 C    10.655729     7.684752    12.012058
 C    11.784103     7.025055    11.201804
 C    11.875853     5.522188    11.491487
 C    12.057813     5.281315    12.994425
 C    10.903129     5.903906    13.795432
 C     9.706373     7.726564    16.260492
 C    11.163601     7.874066    16.744670
 C    11.313263     7.348343    18.184042
 C    10.350790     8.055495    19.146445
 C     8.897852     7.957035    18.661128
 C     8.744637     8.462901    17.215902
 C     3.536200    -0.604413     4.370661
 C     3.762213    -0.128018     2.922694
 C     5.054691    -0.735648     2.348327
 C     5.047366    -2.268235     2.418980
 C     4.812610    -2.746668     3.855239
 C     3.522077    -2.148282     4.442319
 C     2.067169    -0.526727     6.903078
 C     3.369591    -0.194868     7.653796
 C     3.378935    -0.845824     9.048010
 C     2.169234    -0.395618     9.876834
 C     0.855093    -0.681394     9.140748
 C     0.845762    -0.079032     7.725265
 C     0.607244    -0.727336     4.345465
 C    -0.658046     0.133444     4.364016
 C    -1.590459     2.760030     5.234435
 C    -1.451108     2.490124     6.746468
 C    -2.579481     3.149821     7.556721
 C    -2.671232     4.652688     7.267038
 C    -2.853191     4.893561     5.764100
 C    -1.698507     4.270970     4.963094
 C    -0.501752     2.448312     2.498033
 C    -1.958980     2.300811     2.013856
 C    -2.108641     2.826533     0.574484
 C    -1.146168     2.119381    -0.387920
 C     0.306770     2.217841     0.097397
 C     0.459985     1.711975     1.542623
 C     7.801104     3.967913    14.336926
 C     7.099861     5.317709    14.150673
 C     5.731186     5.223108    13.481614
 C     5.114133     6.606293    13.269160
 C     3.792587     6.547748    12.491985
 C     3.146349     7.908801    12.262078
 C     1.403517     6.206964     4.421599
 C     2.104761     4.857167     4.607853
 C     3.473436     4.951769     5.276911
 C     4.090488     3.568583     5.489366
 C     5.412035     3.627128     6.266540
 C     6.058272     2.266075     6.496448
 H     4.764915     1.256605    13.331609
 H     4.682339     3.048483     9.421681
 H     1.315076     3.496965    12.065062
 H     4.570220     1.902788    16.050927
 H     4.482776     5.913088    17.618722
 H     1.404084     4.589720    14.924370
 H     2.704167    -0.352488    12.806230
 H     2.655039    -3.354136    15.888714
 H     2.299259     0.812929    16.924410
 H     0.354596     2.681812    16.374639
 H    -3.343931     1.788143    14.358511
 H     0.398589     1.299065    12.299745
 H     4.439707     8.918276     5.426919
 H     4.522283     7.126396     9.336847
 H     7.889546     6.677916     6.693467
 H     4.634394     8.272082     2.707592
 H     4.721843     4.261780     1.139798
 H     7.800531     5.585157     3.834154
 H     6.500455    10.527365     5.952296
 H     6.549582    13.529013     2.869811
 H     6.905363     9.361948     1.834114
 H     8.850025     7.493066     2.383889
 H    12.548553     8.386731     4.400017
 H     8.806033     8.875812     6.458784
 H     4.825296    10.408970    13.781410
 H     7.191085    11.793350    11.985961
 H    11.717617     7.901076    13.883863
 H     9.442147     6.655448    16.271764
 H     7.038960    11.085322     7.911524
 H     6.951866     9.494495     8.671481
 H     8.497540    11.942982     9.683450
 H     9.204625    10.461308     9.050848
 H     9.288768    10.543301    11.542281
 H     8.356997     9.155633    10.973816
 H     8.761221    11.879584    13.938658
 H     8.274727    11.088553    15.446762
 H    10.548409    10.301522    15.213238
 H    10.420221    10.181656    13.460161
 H    10.645706     8.763334    11.811098
 H     9.681695     7.296839    11.675932
 H    11.616406     7.207450    10.130562
 H    12.743063     7.504659    11.451709
 H    10.955786     5.022513    11.151434
 H    12.697885     5.072518    10.920826
 H    13.010943     5.724207    13.324152
 H    12.115733     4.207795    13.216413
 H    11.032273     5.696864    14.865304
 H     9.966778     5.414769    13.491665
 H    11.861535     7.342841    16.085438
 H    11.449763     8.936156    16.717895
 H    11.119194     6.265896    18.197295
 H    12.354129     7.482183    18.511134
 H    10.638511     9.115484    19.226135
 H    10.445275     7.625109    20.155430
 H     8.231173     8.531287    19.320665
 H     8.560267     6.911523    18.715346
 H     8.966626     9.541455    17.186517
 H     7.706293     8.344963    16.872934
 H     6.293472    10.603458    16.465610
 H     5.405038     9.204057    15.872319
 H     3.290289    10.524490    15.842269
 H     4.007384    10.575671    17.444576
 H     4.951878    12.839349    16.990134
 H     3.211166    12.844161    16.729497
 H     4.450856    14.019840    14.863104
 H     3.537869    12.629335    14.273699
 H     6.542546    12.703781    14.888554
 H     5.813403    12.666504    13.283660
 H     4.954757    10.701603    11.672362
 H     5.754458     9.276569    10.998224
 H     4.887977    10.771053     9.194882
 H     5.836959    12.115616     9.821337
 H     4.379325    -0.234094     4.977116
 H     2.013537    -1.618474     6.772564
 H    -2.512996     2.273800     4.874662
 H    -0.237526     3.519429     2.486761
 H     2.165662    -0.910446    10.847001
 H     2.252756     0.680381    10.087044
 H     0.707082    -1.768106     9.075075
 H    -0.000004    -0.286432     9.707677
 H    -0.084146    -0.368425     7.216244
 H     0.847624     1.019243     7.784709
 H     0.443400    -1.704708     4.819867
 H     0.929894    -0.913677     3.311764
 H    -1.343787    -0.126646     3.545287
 H    -1.215600    -0.006780     5.298364
 H    -1.441085     1.411542     6.947427
 H    -0.477073     2.878037     7.082593
 H    -2.411785     2.967426     8.627963
 H    -3.538442     2.670217     7.306817
 H    -1.751165     5.152363     7.607091
 H    -3.493263     5.102359     7.837700
 H    -3.806322     4.450669     5.434373
 H    -2.911112     5.967081     5.542113
 H    -1.827651     4.478012     3.893222
 H    -0.762156     4.760107     5.266860
 H    -2.656914     2.832035     2.673088
 H    -2.245142     1.238720     2.040631
 H    -1.914573     3.908980     0.561230
 H    -3.149507     2.692693     0.247392
 H    -1.433889     1.059392    -0.467610
 H    -1.240654     2.549767    -1.396904
 H     0.973448     1.643589    -0.562140
 H     0.644355     3.263353     0.043179
 H     0.237996     0.633421     1.572008
 H     1.498329     1.829914     1.885592
 H     2.911150    -0.428582     2.292915
 H     3.799583     0.970819     2.886206
 H     5.914333    -0.349614     2.916256
 H     5.197238    -0.400795     1.313949
 H     4.252743    -2.664473     1.768391
 H     5.993455    -2.669284     2.029028
 H     4.753765    -3.844965     3.895421
 H     5.666752    -2.454459     4.484827
 H     2.662076    -2.528905     3.869971
 H     3.391219    -2.491628     5.474866
 H     4.249865    -0.526727     7.086163
 H     3.450164     0.898307     7.760301
 H     4.316645    -0.596177     9.563643
 H     3.367662    -1.940739     8.937188
 H     8.031383     3.505913    13.367837
 H     7.146142     3.281990    14.890720
 H     8.729049     4.069353    14.909674
 H     7.004121     5.814738    15.135102
 H     7.789178     5.926117    13.471194
 H     5.825482     4.707034    12.516346
 H     5.056023     4.609879    14.096464
 H     4.942274     7.104133    14.241290
 H     5.815854     7.245860    12.639775
 H     3.969050     6.033556    11.538057
 H     3.109123     5.893545    13.055474
 H     3.761247     8.549797    11.618417
 H     2.999317     8.436785    13.211296
 H     2.164099     7.811887    11.780825
 H     1.173238     6.668963     5.390688
 H     2.058479     6.892887     3.867806
 H     0.475572     6.105523     3.848852
 H     2.200500     4.360139     3.623424
 H     1.415443     4.248760     5.287331
 H     3.379139     5.467842     6.242179
 H     4.148598     5.564997     4.662062
 H     4.262348     3.070743     4.517235
 H     3.388768     2.929016     6.118750
 H     5.235572     4.141319     7.220468
 H     6.095498     4.281331     5.703051
 H     5.443374     1.625080     7.140109
 H     6.205304     1.738090     5.547229
 H     7.040522     2.362989     6.977700
 F     6.299597     0.987557     9.863273
 F     6.728387     0.758647    12.011668
 F     7.127449     2.686259    10.980194
 F     0.929079     3.543030     9.375983
 F     2.818835     4.200176     8.410781
 F     1.925119     5.403432    10.005972
 F     6.535045     2.467663    17.369238
 F     6.836554     4.642466    17.438309
 F     5.708438     3.650406    19.034771
 F     1.570185     6.934077    17.581235
 F     3.125037     7.735071    16.254870
 F     1.252411     6.900562    15.419710
 F     1.768020    -2.963347    12.298031
 F     3.966913    -2.777910    12.434820
 F     2.895064    -4.258093    13.684146
 F     1.747346    -2.831257    18.202933
 F     3.694671    -1.879832    18.483181
 F     1.856350    -0.721048    18.766376
 F    -3.513490     2.004561    16.815878
 F    -2.589838     3.993463    16.744914
 F    -1.594344     2.382329    17.858237
 F    -1.741725    -0.162082    11.597770
 F    -3.567191     1.025789    12.023345
 F    -1.915576     1.928942    10.903676
 F     2.905033     9.187319     8.895252
 F     2.476235     9.416230     6.746858
 F     2.077173     7.488618     7.778331
 F     8.275542     6.631847     9.382541
 F     6.385784     5.974708    10.347746
 F     7.279500     4.771455     8.752521
 F     2.669500     7.707186     1.389289
 F     2.368088     5.532437     1.320311
 F     3.496153     6.524415    -0.276258
 F     7.634360     3.240748     1.177272
 F     6.079617     2.439785     2.503625
 F     7.952261     3.274222     3.338788
 F     7.436602    13.138214     6.460488
 F     5.237708    12.952792     6.323710
 F     6.309560    14.432969     5.074378
 F     7.457276    13.006133     0.555593
 F     5.509949    12.054709     0.275348
 F     7.348273    10.895923    -0.007850
 F    12.718076     8.170360     1.942742
 F    11.794525     6.181409     2.013490
 F    10.798962     7.792582     0.900301
 F    10.946346    10.336959     7.160755
 F    12.771812     9.149086     6.735180
 F    11.120195     8.245932     7.854847
  332
Hexane Heavy Fixed
Rh     7.330419     7.947997    13.779637
Rh     1.874202     2.226879     4.978888
 P     7.171100    10.133570    13.583048
 P     9.388762     8.317690    14.432809
 P     2.033522     0.041306     5.175477
 P    -0.184141     1.857186     4.325716
 B     2.252918     1.981113    14.366217
 B     6.951703     8.193763     4.392309
 C     2.930456     2.304431    12.906616
 C     4.220129     1.832301    12.604416
 C     4.841633     2.110353    11.393928
 C     4.215705     2.868169    10.422987
 C     2.955963     3.364645    10.705303
 C     2.332570     3.100840    11.927608
 C     6.214633     1.580774    11.112363
 C     2.214686     4.149529     9.661203
 C     2.893263     3.089990    15.392683
 C     4.075294     2.876668    16.108696
 C     4.645567     3.874895    16.893553
 C     4.051169     5.125300    16.996912
 C     2.884176     5.361282    16.293280
 C     2.321436     4.366289    15.504671
 C     5.907151     3.633222    17.667154
 C     2.215781     6.705970    16.428716
 C     2.526889     0.435315    14.830302
 C     2.665612    -0.598657    13.903069
 C     2.720625    -1.938073    14.281803
 C     2.648665    -2.305390    15.608969
 C     2.503211    -1.294578    16.557775
 C     2.447159     0.040883    16.177727
 C     2.869777    -2.975288    13.214818
 C     2.468198    -1.680533    17.998055
 C     0.615273     2.044423    14.337704
 C    -0.143502     2.371425    15.476158
 C    -1.532868     2.292325    15.482536
 C    -2.232346     1.906363    14.353461
 C    -1.500229     1.573418    13.215756
 C    -0.112338     1.620930    13.223635
 C    -2.289964     2.686500    16.722663
 C    -2.200947     1.211598    11.957059
 C     6.274165     7.870445     5.851910
 C     4.984493     8.342575     6.154109
 C     4.362988     8.064523     7.364597
 C     4.988916     7.306707     8.335538
 C     6.248658     6.810231     8.053222
 C     6.872051     7.074036     6.830917
 C     2.989989     8.594102     7.646162
 C     6.989935     6.025347     9.097322
 C     6.311359     7.084886     3.365842
 C     5.129328     7.298208     2.649829
 C     4.559054     6.299981     1.864973
 C     5.153452     5.049576     1.761613
 C     6.320446     4.813594     2.465245
 C     6.883186     5.808587     3.253854
 C     3.297471     6.541655     1.091371
 C     6.988841     3.468906     2.329809
 C     6.677733     9.739561     3.928223
 C     6.539010    10.773533     4.855457
 C     6.483996    12.112949     4.476722
 C     6.555956    12.480266     3.149556
 C     6.701410    11.469454     2.200750
 C     6.757463    10.133993     2.580798
 C     6.334844    13.150164     5.543707
 C     6.736424    11.855409     0.760471
 C     8.589348     8.130453     4.420822
 C     9.348123     7.803451     3.282367
 C    10.737489     7.882551     3.275989
 C    11.436967     8.268513     4.405064
 C    10.704851     8.601458     5.542769
 C     9.316959     8.553946     5.534890
 C    11.494585     7.488376     2.035863
 C    11.405569     8.963278     6.801466
 C     5.679929    10.881019    14.386851
 C     5.470318    10.394557    15.822441
 C     4.188640    11.002158    16.409770
 C     4.202592    12.518226    16.364187
 C     4.416879    13.013712    14.946230
 C     5.697711    12.423978    14.342018
 C     7.095221    10.803238    11.858952
 C     5.813304    10.389626    11.126056
 C     5.779145    10.998930     9.713915
 C     6.994949    10.586216     8.912175
 C     8.275136    10.984038     9.622936
 C     8.322124    10.400273    11.035828
 C     8.600411    10.981371    14.382536
 C     9.847327    10.104030    14.322509
 C    10.722240     7.468503    13.461868
 C    10.568074     7.722547    11.960248
 C    11.666576     7.021257    11.147629
 C    11.700427     5.530065    11.448328
 C    11.913781     5.307839    12.932878
 C    10.800182     5.962754    13.747936
 C     9.686300     7.792481    16.178853
 C    11.140269     7.958353    16.650067
 C    11.317616     7.415475    18.068587
 C    10.364822     8.095589    19.038215
 C     8.919115     7.977973    18.575254
 C     8.737094     8.507523    17.148106
 C     3.524692    -0.706143     4.371674
 C     3.734304    -0.219681     2.936084
 C     5.015981    -0.827282     2.348755
 C     5.002030    -2.343350     2.394338
 C     4.787742    -2.838836     3.812295
 C     3.506911    -2.249102     4.416507
 C     2.109400    -0.628362     6.899573
 C     3.391318    -0.214750     7.632469
 C     3.425476    -0.824054     9.044611
 C     2.209672    -0.411340     9.846350
 C     0.929486    -0.809162     9.135589
 C     0.882497    -0.225397     7.722697
 C     0.604211    -0.806495     4.375989
 C    -0.642705     0.070846     4.436016
 C    -1.517618     2.706373     5.296657
 C    -1.363453     2.452329     6.798277
 C    -2.461955     3.153619     7.610896
 C    -2.495806     4.644812     7.310197
 C    -2.709160     4.867038     5.825648
 C    -1.595560     4.212122     5.010590
 C    -0.481679     2.382395     2.579672
 C    -1.935647     2.216523     2.108458
 C    -2.112995     2.759401     0.689939
 C    -1.160201     2.079288    -0.279690
 C     0.285506     2.196903     0.183271
 C     0.467528     1.667353     1.610419
 C     7.606597     4.066353    14.245224
 C     6.973076     5.463087    14.065330
 C     5.618263     5.440351    13.395650
 C     5.114885     6.840107    13.175988
 C     3.788013     6.632123    12.446282
 C     3.136436     7.911489    12.181786
 C     1.598025     6.108523     4.513301
 C     2.231546     4.711789     4.693195
 C     3.586359     4.734525     5.362875
 C     4.089737     3.334769     5.582537
 C     5.416608     3.542753     6.312244
 C     6.068185     2.263387     6.576739
 H     4.746807     1.220304    13.333595
 H     4.697997     3.060405     9.468104
 H     1.341474     3.520094    12.101693
 H     4.569910     1.907705    16.053214
 H     4.498641     5.903627    17.609196
 H     1.408068     4.588463    14.955240
 H     2.719219    -0.358714    12.841793
 H     2.702253    -3.349407    15.906777
 H     2.315708     0.799717    16.949014
 H     0.363735     2.684983    16.387949
 H    -3.317696     1.868311    14.349616
 H     0.417107     1.321176    12.318920
 H     4.457773     8.954517     5.424907
 H     4.506203     7.113328     9.289999
 H     7.862990     6.654776     6.656577
 H     4.634723     8.267178     2.705297
 H     4.705983     4.271254     1.149319
 H     7.796578     5.586422     3.803251
 H     6.485421    10.533598     5.916735
 H     6.502391    13.524285     2.851750
 H     6.888921     9.375161     1.809511
 H     8.840889     7.489889     2.370575
 H    12.522314     8.306575     4.408888
 H     8.787525     8.853518     6.439677
 H     4.830557    10.522293    13.782104
 H     7.097340    11.898784    11.971580
 H    11.660163     7.938825    13.803289
 H     9.433744     6.718559    16.183382
 H     6.964019    11.048274     7.915043
 H     6.979476     9.497592     8.751009
 H     8.341721    12.079868     9.673514
 H     9.158020    10.646937     9.059829
 H     9.244620    10.728553    11.535499
 H     8.363931     9.302170    10.984222
 H     8.770051    11.965766    13.923395
 H     8.302586    11.156729    15.426006
 H    10.566665    10.357885    15.114238
 H    10.375533    10.233621    13.369382
 H    10.584112     8.798766    11.743740
 H     9.580461     7.356757    11.638078
 H    11.499005     7.204722    10.077147
 H    12.643563     7.468761    11.388553
 H    10.752685     5.064630    11.136237
 H    12.487361     5.036904    10.860071
 H    12.885310     5.732031    13.234891
 H    11.957724     4.236890    13.172903
 H    10.950164     5.765213    14.817137
 H     9.844387     5.491849    13.475789
 H    11.842158     7.455662    15.972208
 H    11.404319     9.026590    16.637954
 H    11.138729     6.329725    18.070597
 H    12.361398     7.556699    18.384525
 H    10.636720     9.159620    19.123702
 H    10.478735     7.663515    20.045340
 H     8.248209     8.522848    19.255887
 H     8.600710     6.924936    18.612231
 H     8.951167     9.588125    17.133202
 H     7.693977     8.389228    16.819819
 H     6.327878    10.685848    16.448163
 H     5.428024     9.295476    15.854204
 H     3.324589    10.625258    15.841240
 H     4.047443    10.647589    17.438723
 H     5.006879    12.902380    17.011310
 H     3.265723    12.919351    16.777571
 H     4.474332    14.112488    14.916417
 H     3.557218    12.728430    14.320437
 H     6.561662    12.790473    14.918266
 H     5.828410    12.785572    13.316555
 H     4.916307    10.693647    11.682757
 H     5.785725     9.291674    11.047753
 H     4.852079    10.696421     9.208557
 H     5.738940    12.096034     9.795701
 H     4.374068    -0.347428     4.976422
 H     2.107303    -1.723908     6.786933
 H    -2.455519     2.236069     4.955134
 H    -0.229128     3.456317     2.575145
 H     2.240614    -0.873373    10.843492
 H     2.225216     0.677291    10.007488
 H     0.862905    -1.904995     9.085037
 H     0.046595    -0.472060     9.698685
 H    -0.039993    -0.553688     7.223027
 H     0.840716     0.872706     7.774328
 H     0.434573    -1.790892     4.835127
 H     0.902036    -0.981849     3.332518
 H    -1.362042    -0.183010     3.644288
 H    -1.170902    -0.058722     5.389151
 H    -1.379542     1.376101     7.014742
 H    -0.375852     2.818108     7.120233
 H    -2.294344     2.970179     8.681375
 H    -3.438948     2.706095     7.370021
 H    -1.548078     5.110235     7.622339
 H    -3.282796     5.137817     7.898351
 H    -3.680656     4.442801     5.523573
 H    -2.753140     5.937985     5.585618
 H    -1.745519     4.409674     3.941386
 H    -0.639776     4.683023     5.282781
 H    -2.637531     2.719212     2.786321
 H    -2.199695     1.148285     2.120568
 H    -1.934110     3.845152     0.687929
 H    -3.156776     2.618175     0.373999
 H    -1.432100     1.015257    -0.365171
 H    -1.274115     2.511356    -1.286817
 H     0.956412     1.652034    -0.497367
 H     0.603908     3.249941     0.146296
 H     0.253450     0.586752     1.625323
 H     1.510644     1.785644     1.938711
 H     2.876743    -0.510977     2.310366
 H     3.776581     0.879401     2.904316
 H     5.880035    -0.450386     2.917285
 H     5.157183    -0.472716     1.319802
 H     4.197742    -2.727504     1.747217
 H     5.938898    -2.744473     1.980952
 H     4.730288    -3.937614     3.842098
 H     5.647407    -2.553554     4.438084
 H     2.642959    -2.615598     3.840261
 H     3.376201    -2.610687     5.441972
 H     4.288327    -0.518745     7.075772
 H     3.418873     0.883201     7.710784
 H     4.352541    -0.521547     9.549973
 H     3.465674    -1.921158     8.962818
 H     7.839697     3.612146    13.273854
 H     6.895726     3.408205    14.763061
 H     8.521674     4.104629    14.848018
 H     6.899097     5.950373    15.057889
 H     7.701280     6.039253    13.401044
 H     5.684773     4.904501    12.439625
 H     4.907513     4.877985    14.019305
 H     4.942021     7.375597    14.128381
 H     5.797794     7.431717    12.495998
 H     3.978196     6.064163    11.527358
 H     3.162502     5.981369    13.076159
 H     3.715249     8.542863    11.494216
 H     3.004075     8.491007    13.103777
 H     2.137223     7.808762    11.732349
 H     1.364894     6.562720     5.484665
 H     2.308870     6.766692     3.995456
 H     0.682939     6.070221     3.910522
 H     2.305525     4.224489     3.700644
 H     1.503348     4.135661     5.357510
 H     3.519914     5.270420     6.318861
 H     4.297110     5.296862     4.739188
 H     4.262768     2.799229     4.630224
 H     3.406750     2.743135     6.262476
 H     5.227193     4.111057     7.231312
 H     6.042035     4.193143     5.681854
 H     5.489619     1.632199     7.264691
 H     6.200149     1.683635     5.654844
 H     7.067542     2.366255     7.025860
 F     6.302603     0.905347     9.928488
 F     6.654264     0.731659    12.088199
 F     7.132207     2.607923    11.044162
 F     0.981589     3.610121     9.380417
 F     2.889578     4.198264     8.473055
 F     1.983791     5.448352    10.066664
 F     6.481968     2.442279    17.371062
 F     6.836037     4.626559    17.499291
 F     5.639616     3.644763    19.030889
 F     1.634712     6.920739    17.648683
 F     3.124729     7.733338    16.256636
 F     1.239229     6.888203    15.489612
 F     1.827922    -2.958203    12.301518
 F     3.985193    -2.775969    12.442745
 F     2.900967    -4.258344    13.691226
 F     1.760836    -2.836940    18.203851
 F     3.740561    -1.881390    18.482642
 F     1.865473    -0.747136    18.817323
 F    -3.493825     2.015536    16.815755
 F    -2.599430     4.041585    16.740707
 F    -1.598688     2.449909    17.864115
 F    -1.757856    -0.022458    11.527039
 F    -3.550239     1.152630    12.087186
 F    -1.940333     2.071787    10.914448
 F     2.902021     9.269520     8.830026
 F     2.550320     9.443159     6.670334
 F     2.072290     7.566896     7.714441
 F     8.229565     6.576217     9.317503
 F     6.319188     5.984582    10.288699
 F     7.214877     4.711300     8.751625
 F     2.722617     7.732546     1.387499
 F     2.368539     5.548412     1.259412
 F     3.565025     6.530011    -0.272350
 F     7.569917     3.254060     1.109861
 F     6.079902     2.441531     2.501887
 F     7.965466     3.286673     3.268865
 F     7.376749    13.133053     6.456932
 F     5.219424    12.950838     6.315781
 F     6.303685    14.433207     5.067271
 F     7.443761    13.011861     0.554681
 F     5.464068    12.056274     0.275876
 F     7.339138    10.922026    -0.058814
 F    12.698434     8.159436     1.942796
 F    11.804082     6.133305     2.017809
 F    10.803324     7.724927     0.894399
 F    10.962417    10.197288     7.231547
 F    12.754896     9.022211     6.671333
 F    11.144986     8.103122     7.844095
  332
3-Methylpentane Fully Optimised
Rh     8.557086     9.036656    14.863143
Rh    13.614850    15.592838     5.135635
 P     7.237946     8.092987    13.360762
 P     7.711199     7.579966    16.277602
 P    14.932774    16.534781     6.639670
 P    14.463365    17.049365     3.722259
 B     8.098055     9.346895     4.672744
 B    14.068170    15.269636    15.326764
 C     8.978494     9.689786     6.005502
 C    10.195360     9.045253     6.272509
 C    10.928646     9.296188     7.440103
 C    10.490617    10.229513     8.371192
 C     9.300776    10.916987     8.097511
 C     8.565542    10.661434     6.940286
 C    12.213155     8.552814     7.637212
 C     8.877649    11.942073     9.098660
 C     6.493120     9.461934     4.994056
 C     5.968515     9.049791     6.238249
 C     4.594257     9.035274     6.502477
 C     3.678587     9.439545     5.518422
 C     4.176476     9.838381     4.273330
 C     5.554895     9.838396     4.019509
 C     4.093481     8.611214     7.862073
 C     3.247519    10.196299     3.141540
 C     8.619027    10.405195     3.523681
 C     8.038861    11.680824     3.372477
 C     8.497331    12.601041     2.422247
 C     9.572143    12.295001     1.583763
 C    10.197668    11.058952     1.748455
 C     9.732773    10.139254     2.702309
 C     7.872244    13.960689     2.307097
 C    11.430700    10.748223     0.947221
 C     8.285429     7.778254     4.225606
 C     8.188266     7.379957     2.881532
 C     8.315262     6.042397     2.494978
 C     8.532533     5.032787     3.432399
 C     8.596683     5.400494     4.775417
 C     8.464988     6.741210     5.163285
 C     8.237299     5.702231     1.041794
 C     8.863197     4.363994     5.825038
 C    13.184093    14.935053    13.993833
 C    11.969597    15.582975    13.724836
 C    11.240889    15.338257    12.553171
 C    11.678181    14.407990    11.617977
 C    12.863088    13.715946    11.895278
 C    13.594162    13.965500    13.057331
 C     9.958219    16.083114    12.358151
 C    13.292456    12.676399    10.913377
 C    15.670337    15.155943    15.004575
 C    16.187761    15.565657    13.757817
 C    17.559520    15.584439    13.490893
 C    18.481521    15.188599    14.473492
 C    17.990606    14.792645    15.722474
 C    16.612347    14.787937    15.978964
 C    18.055573    16.016077    12.133421
 C    18.923640    14.438701    16.853943
 C    13.554918    14.210491    16.470405
 C    14.141471    12.937523    16.619798
 C    13.687999    12.019196    17.571573
 C    12.612004    12.326417    18.412995
 C    11.980225    13.560991    18.248992
 C    12.442519    14.477394    17.291708
 C    14.306873    10.654557    17.687904
 C    10.745069    13.880516    19.048900
 C    13.884146    16.834678    15.778451
 C    13.980769    17.238887    17.120947
 C    13.856858    18.579657    17.500795
 C    13.640420    19.581475    16.555865
 C    13.576285    19.205108    15.213838
 C    13.707972    17.864892    14.833630
 C    13.935186    18.930062    18.953204
 C    13.311001    20.242154    14.166458
 C     9.834847    10.545369    16.332102
 C    10.679780    11.591762    15.597495
 C    10.326351    11.801484    14.116746
 C    10.449508    10.529850    13.267191
 C    11.748630     9.741373    13.426228
 C     8.952028    12.458436    13.940243
 C    12.331070    14.088624     3.667987
 C    11.484472    13.045142     4.404889
 C    11.844161    12.830563     5.883446
 C    11.728143    14.100015     6.737318
 C    10.430171    14.891923     6.586383
 C    13.217540    12.169643     6.051911
 C     8.115781     7.656271    11.788702
 C     9.392429     6.830555    12.027883
 C    10.187891     6.710861    10.718152
 C     9.339501     6.080853     9.603138
 C     8.027896     6.853482     9.393701
 C     7.234074     7.003945    10.706540
 C     5.828865     9.191158    12.809534
 C     5.067441     9.746890    14.030725
 C     4.003600    10.785847    13.640984
 C     4.632602    11.927644    12.836070
 C     5.293902    11.373820    11.570689
 C     6.362546    10.323020    11.906464
 C     6.453525     6.538145    14.012334
 C     6.295336     6.624637    15.538548
 C     8.930868     6.297753    16.862993
 C    10.189330     6.957398    17.461864
 C    11.167286     5.912187    18.020032
 C    11.547708     4.887885    16.944052
 C    10.297535     4.230457    16.346052
 C     9.321080     5.277481    15.776370
 C     7.075011     8.346879    17.848936
 C     6.443494     7.342944    18.832740
 C     6.045708     8.040821    20.146473
 C     5.126189     9.244946    19.908654
 C     5.730246    10.221846    18.893111
 C     6.106858     9.515968    17.581830
 C    14.051239    16.974538     8.208763
 C    12.775904    17.801116     7.965959
 C    11.977851    17.922280     9.273974
 C    12.824309    18.552492    10.390382
 C    14.135183    17.779500    10.602980
 C    14.931229    17.627551     9.291755
 C    16.337921    15.434393     7.196830
 C    17.102757    14.873592     5.980094
 C    18.166355    13.837421     6.378737
 C    17.536535    12.698109     7.186868
 C    16.866580    13.256303     8.445874
 C    15.799118    14.305027     8.099952
 C    15.720341    18.088552     5.989399
 C    15.879631    18.002664     4.463322
 C    13.245579    18.332911     3.135699
 C    11.989290    17.674093     2.531335
 C    11.011563    18.719833     1.973793
 C    10.627756    19.740823     3.051652
 C    11.875965    20.398121     3.653937
 C    12.851847    19.350529     4.223535
 C    15.100876    16.282186     2.151677
 C    15.730374    17.286034     1.166426
 C    16.128975    16.587180    -0.146565
 C    17.050178    15.384582     0.092538
 C    16.447783    14.407919     1.109299
 C    16.070710    15.114697     2.420017
 H    10.574608     8.302969     5.571171
 H    11.057606    10.423113     9.277555
 H     7.640772    11.211891     6.773841
 H     6.648878     8.719931     7.021868
 H     2.610624     9.430932     5.715557
 H     5.898383    10.131130     3.027935
 H     7.200187    11.964278     4.005064
 H     9.917746    13.006918     0.838569
 H    10.251488     9.186840     2.798087
 H     8.024908     8.130316     2.109526
 H     8.662598     3.999227     3.127466
 H     8.524149     6.979258     6.225046
 H    11.588327    16.323188    14.427313
 H    11.113352    14.218850    10.709196
 H    14.514584    13.409335    13.226777
 H    15.504227    15.891114    12.975107
 H    19.548746    15.202092    14.272216
 H    16.271662    14.498190    16.972417
 H    14.979832    12.655670    15.985462
 H    12.270062    11.614483    19.159920
 H    11.922925    15.428986    17.192453
 H    14.141506    16.491403    17.896296
 H    13.511592    20.616906    16.854560
 H    13.651478    17.620887    13.773135
 H    11.083695    12.499625    13.721670
 H     8.745266    10.750120    16.249422
 H    10.046331    10.511422    17.408026
 H    10.113521     9.498417    15.994538
 H    10.566388    12.552910    16.115387
 H    11.739404    11.322309    15.688275
 H    10.299857    10.801660    12.213727
 H     9.564747     9.826439    13.422069
 H    12.614359    10.396752    13.260992
 H    11.812001     8.922790    12.698435
 H    11.854673     9.300596    14.424133
 H     8.144265    11.802208    14.304903
 H     8.743109    12.676750    12.884355
 H     8.890845    13.399029    14.499606
 H    11.086789    12.133306     6.279966
 H    13.420175    13.880109     3.747077
 H    12.116280    14.123871     2.592755
 H    12.056872    15.136541     4.006597
 H    11.590118    12.084311     3.884668
 H    10.425837    13.320332     4.319941
 H    11.882536    13.824829     7.789401
 H    12.613913    14.801599     6.580058
 H     9.563616    14.237584     6.751081
 H    10.370647    15.707412     7.318012
 H    10.322228    15.337397     5.590811
 H    14.025615    12.825628     5.687525
 H    13.429620    11.945669     7.105966
 H    13.274360    11.231596     5.487902
 H     8.437257     8.643960    11.416443
 H     5.144915     8.553562    12.225198
 H     8.404826     5.752758    17.664797
 H     7.984657     8.765676    18.313154
 H     9.111048     5.037957     9.869349
 H     9.910160     6.041873     8.664258
 H     7.402764     6.352151     8.640353
 H     8.254789     7.856178     8.996128
 H     6.327483     7.595907    10.527551
 H     6.904283     6.013871    11.052177
 H     5.796900    10.214734    14.709304
 H     4.600838     8.926359    14.592512
 H     3.211231    10.306796    13.046958
 H     3.522075    11.162875    14.554990
 H     5.382778    12.443862    13.453634
 H     3.883486    12.685663    12.570983
 H     5.755210    12.181092    10.984607
 H     4.524618    10.922334    10.926898
 H     6.767311     9.906795    10.974842
 H     7.201638    10.820421    12.414181
 H     5.492509     6.353932    13.512348
 H     7.130578     5.717608    13.738363
 H     6.226065     5.629626    16.001522
 H     5.378476     7.167951    15.805105
 H     9.922096     7.676776    18.246673
 H    10.693854     7.527408    16.666139
 H    12.061034     6.419282    18.410667
 H    10.706736     5.394979    18.874948
 H    12.213571     4.127496    17.376320
 H    12.121703     5.385707    16.148114
 H     9.788002     3.645120    17.124880
 H    10.570418     3.517791    15.555248
 H     9.787591     5.807739    14.931874
 H     8.429681     4.768819    15.381364
 H     7.129568     6.516253    19.052767
 H     5.551176     6.895642    18.372901
 H     5.552730     7.309462    20.804356
 H     6.958132     8.375323    20.664155
 H     4.150172     8.893540    19.546501
 H     4.928086     9.763649    20.857701
 H     6.628043    10.693492    19.318141
 H     5.025057    11.038234    18.683704
 H     6.556059    10.230003    16.876918
 H     5.194891     9.135450    17.097187
 H     9.126689     5.826260    12.388076
 H    10.001077     7.294292    12.818494
 H    10.519980     7.713272    10.406469
 H    11.098540     6.121861    10.888595
 H    13.727957    15.987731     8.581777
 H    17.021313    16.071631     7.782268
 H    13.774102    18.879834     2.336850
 H    14.191912    15.861254     1.688071
 H    13.053760    19.595091    10.123942
 H    12.251791    18.592340    11.328054
 H    14.759122    18.281146    11.357048
 H    13.907217    16.777142    11.000836
 H    15.837286    17.035539     9.472838
 H    15.261927    18.617227     8.945727
 H    16.375460    14.402067     5.301680
 H    17.570460    15.691607     5.415509
 H    18.955648    14.320576     6.973531
 H    18.652294    13.456691     5.468490
 H    16.791703    12.175533     6.568207
 H    18.287151    11.944536     7.460805
 H    16.402451    12.450828     9.032332
 H    17.631270    13.711091     9.092704
 H    15.388114    14.723429     9.027874
 H    14.963713    13.805635     7.588130
 H    16.681153    18.271379     6.490255
 H    15.044006    18.909803     6.263207
 H    15.950641    18.997875     4.001019
 H    16.796089    17.458351     4.197354
 H    12.259381    16.957501     1.744972
 H    11.483091    17.101100     3.323796
 H    10.119171    18.212879     1.579860
 H    11.473424    19.239793     1.121284
 H     9.961962    20.501480     2.619787
 H    10.052523    19.240483     3.845128
 H    12.386784    20.985593     2.877541
 H    11.600596    21.108727     4.445722
 H    12.383631    18.818074     5.065676
 H    13.741924    19.858870     4.621945
 H    15.042718    18.111237     0.945487
 H    16.622010    17.735629     1.625426
 H    16.620813    17.318459    -0.805391
 H    15.216943    16.250667    -0.663702
 H    18.025793    15.737778     0.454034
 H    17.248895    14.865136    -0.855974
 H    15.550406    13.934776     0.685049
 H    17.154138    13.592728     1.319221
 H    15.622413    14.401024     3.125926
 H    16.982430    15.496789     2.904051
 H    13.043270    18.804924     7.605743
 H    12.168639    17.337273     7.174390
 H    11.644472    16.920277     9.585657
 H    11.067911    18.511715     9.101344
 F    13.160919     9.003528     6.740781
 F    12.049838     7.206738     7.405144
 F    12.755465     8.685897     8.883742
 F     9.704662    13.050793     9.043366
 F     7.599859    12.400755     8.959304
 F     8.977251    11.421629    10.371091
 F     2.876343     7.974121     7.779606
 F     3.923517     9.655222     8.735681
 F     4.964537     7.763214     8.509854
 F     3.564173    11.390678     2.526795
 F     3.298153     9.242511     2.149417
 F     1.945779    10.293506     3.551728
 F    11.428590    11.342425    -0.297861
 F    12.577390    11.189190     1.557781
 F    11.585585     9.413759     0.739526
 F     7.560508    14.296113     1.023185
 F     8.708623    14.962350     2.745808
 F     6.726173    14.062487     3.039910
 F     8.482070     4.382933     0.809740
 F     7.000555     6.013276     0.516619
 F     9.153271     6.403746     0.293659
 F    10.077948     4.576427     6.442053
 F     8.871024     3.081327     5.337660
 F     7.906286     4.401542     6.817102
 F     9.011157    15.632113    13.255303
 F    10.122666    17.428818    12.591161
 F     9.416449    15.949737    11.111964
 F    12.464069    11.575942    10.959054
 F    14.568818    12.226980    11.106380
 F    13.206611    13.148756     9.624531
 F    19.252246    16.666548    12.220303
 F    18.246869    14.977448    11.258896
 F    17.198801    16.870888    11.483895
 F    18.608418    13.244423    17.469659
 F    18.874302    15.392671    17.846353
 F    20.226001    14.341951    16.444192
 F    10.744279    13.291694    20.295092
 F     9.595971    13.445381    18.438349
 F    10.589514    15.216455    19.255728
 F    14.612409    10.336370    18.977036
 F    13.456856     9.667558    17.251247
 F    15.451112    10.505996    16.957376
 F    13.690534    20.250730    19.184725
 F    15.172095    18.621930    19.479614
 F    13.019315    18.231249    19.703139
 F    12.092543    20.054530    13.552274
 F    13.308385    21.507846    14.666396
 F    14.267600    20.229577    13.175845
  332
3-Methylpentane Heavy Fixed
Rh     8.555513     9.038933    14.842923
Rh    13.617226    15.586908     5.152662
 P     7.193040     8.122195    13.385044
 P     7.718714     7.603514    16.279405
 P    14.979699    16.503646     6.610540
 P    14.454025    17.022327     3.716179
 B     8.089513     9.332713     4.680367
 B    14.083226    15.293128    15.315218
 C     8.978182     9.672431     6.020871
 C    10.199859     9.046560     6.295010
 C    10.941745     9.328834     7.440557
 C    10.499567    10.267049     8.345557
 C     9.319053    10.935705     8.078416
 C     8.581418    10.646281     6.939868
 C    12.221993     8.554868     7.662308
 C     8.839914    11.970832     9.035005
 C     6.482273     9.440755     4.989498
 C     5.946949     9.092281     6.234823
 C     4.585580     9.109376     6.488567
 C     3.674847     9.469635     5.502385
 C     4.174499     9.804964     4.261859
 C     5.546522     9.784242     4.004316
 C     4.064077     8.780912     7.852466
 C     3.243582    10.243895     3.166701
 C     8.602676    10.400137     3.541218
 C     8.012649    11.665983     3.370056
 C     8.493075    12.586481     2.442061
 C     9.580071    12.295271     1.642437
 C    10.212192    11.063901     1.817799
 C     9.734629    10.152518     2.746793
 C     7.857254    13.938649     2.315489
 C    11.436574    10.771989     1.010777
 C     8.292748     7.773927     4.207671
 C     8.202577     7.364049     2.873366
 C     8.315388     6.030587     2.488451
 C     8.521363     5.030498     3.425444
 C     8.584672     5.405077     4.757550
 C     8.459303     6.738903     5.138065
 C     8.258452     5.691524     1.028973
 C     8.856337     4.385340     5.820715
 C    13.194557    14.953410    13.974714
 C    11.972880    15.579281    13.700575
 C    11.230994    15.297007    12.555028
 C    11.673172    14.358792    11.650028
 C    12.853686    13.690136    11.917169
 C    13.591321    13.979560    13.055717
 C     9.950746    16.070973    12.333277
 C    13.332825    12.655009    10.960580
 C    15.690466    15.185086    15.006087
 C    16.225790    15.533560    13.760762
 C    17.587159    15.516465    13.507018
 C    18.497892    15.156206    14.493200
 C    17.998240    14.820877    15.733726
 C    16.626217    14.841599    15.991269
 C    18.108662    15.844929    12.143119
 C    18.929157    14.381946    16.828884
 C    13.570063    14.225704    16.454367
 C    14.160090    12.959858    16.625529
 C    13.679664    12.039360    17.553524
 C    12.592668    12.330570    18.353148
 C    11.960547    13.561940    18.177786
 C    12.438110    14.473323    17.248791
 C    14.315485    10.687192    17.680096
 C    10.736164    13.853853    18.984808
 C    13.879991    16.851914    15.787914
 C    13.970162    17.261792    17.122219
 C    13.857351    18.595254    17.507134
 C    13.651376    19.595343    16.570141
 C    13.588067    19.220764    15.238035
 C    13.713436    17.886938    14.857519
 C    13.914287    18.934317    18.966612
 C    13.316402    20.240501    14.174870
 C     9.951640    10.464437    16.228417
 C    10.741469    11.499293    15.474583
 C    10.334235    11.753686    14.068894
 C    10.206971    10.569450    13.199086
 C    11.553079     9.745719    13.387044
 C     8.980243    12.531152    14.042899
 C    12.221098    14.161404     3.767168
 C    11.431270    13.126548     4.521002
 C    11.838504    12.872155     5.926691
 C    11.965768    14.056391     6.796499
 C    10.619660    14.880122     6.608541
 C    13.192496    12.094689     5.952686
 C     8.014495     7.666919    11.799195
 C     9.271015     6.812876    12.019946
 C    10.026931     6.660494    10.686440
 C     9.142055     6.049528     9.622275
 C     7.866215     6.858004     9.428118
 C     7.102785     7.025586    10.752626
 C     5.787526     9.225946    12.871958
 C     5.059549     9.777754    14.095088
 C     3.961583    10.776580    13.696976
 C     4.530293    11.898716    12.857161
 C     5.173199    11.332011    11.607637
 C     6.275370    10.336160    11.953960
 C     6.413933     6.586010    14.045299
 C     6.279240     6.683056    15.570962
 C     8.916069     6.310844    16.844281
 C    10.163248     6.941047    17.438150
 C    11.144536     5.901901    17.974031
 C    11.527593     4.939565    16.884272
 C    10.294788     4.285532    16.308399
 C     9.299300     5.320829    15.755521
 C     7.119790     8.361416    17.852658
 C     6.410140     7.382452    18.788451
 C     6.064365     8.055164    20.122557
 C     5.234817     9.321169    19.909804
 C     5.920586    10.282674    18.946816
 C     6.237202     9.596788    17.613111
 C    14.158244    16.958922     8.196390
 C    12.901724    17.812965     7.975639
 C    12.145808    17.965347     9.309144
 C    13.030684    18.576313    10.373310
 C    14.306524    17.767837    10.567467
 C    15.069954    17.600255     9.242959
 C    16.385213    15.399895     7.123627
 C    17.113190    14.848087     5.900497
 C    18.211156    13.849261     6.298609
 C    17.642446    12.727125     7.138424
 C    16.999540    13.293830     8.387948
 C    15.897369    14.289681     8.041624
 C    15.758806    18.039831     5.950286
 C    15.893499    17.942785     4.424623
 C    13.256670    18.314997     3.151304
 C    12.009491    17.684794     2.557435
 C    11.028203    18.723940     2.021554
 C    10.645146    19.686276     3.111313
 C    11.877951    20.340309     3.687186
 C    12.873438    19.305012     4.240064
 C    15.052949    16.264425     2.142927
 C    15.762599    17.243389     1.207133
 C    16.108374    16.570677    -0.126972
 C    16.937922    15.304672     0.085781
 C    16.252153    14.343167     1.048768
 C    15.935537    15.029053     2.382474
 H    10.578072     8.289386     5.608088
 H    11.069874    10.477940     9.247986
 H     7.653609    11.190266     6.769585
 H     6.617278     8.795701     7.040037
 H     2.608176     9.493368     5.706003
 H     5.889292    10.048505     3.004310
 H     7.150784    11.941590     3.975334
 H     9.940987    13.010993     0.907460
 H    10.258081     9.203300     2.854405
 H     8.052208     8.111919     2.095090
 H     8.649170     3.994524     3.126936
 H     8.514096     6.976145     6.200844
 H    11.594286    16.336151    14.387609
 H    11.101738    14.146964    10.748646
 H    14.518378    13.434654    13.226749
 H    15.554812    15.829238    12.955851
 H    19.564501    15.132498    14.289313
 H    16.283193    14.577026    16.991097
 H    15.020917    12.686350    16.018748
 H    12.232680    11.615220    19.088346
 H    11.913984    15.422126    17.140435
 H    14.119531    16.513235    17.900168
 H    13.523168    20.630879    16.869340
 H    13.658263    17.649567    13.794765
 H    11.094951    12.407796    13.613676
 H     8.855625    10.672611    16.219598
 H    10.217076    10.422687    17.292724
 H    10.196912     9.415157    15.881023
 H    10.676708    12.448651    16.025029
 H    11.804405    11.224697    15.524050
 H    10.083610    10.854881    12.147894
 H     9.276317     9.936857    13.351019
 H    12.402174    10.428515    13.266125
 H    11.658440     8.950915    12.637169
 H    11.623669     9.272545    14.369569
 H     8.174468    11.929311    14.490089
 H     8.679080    12.766024    13.012830
 H     9.046221    13.472738    14.599296
 H    11.077901    12.217852     6.381857
 H    13.316898    13.952522     3.774985
 H    11.954761    14.204035     2.703160
 H    11.976301    15.210807     4.114828
 H    11.496784    12.177286     3.970617
 H    10.368359    13.401222     4.471408
 H    12.089288    13.770806     7.847678
 H    12.896069    14.689309     6.644556
 H     9.770484    14.197490     6.730811
 H    10.514919    15.676314     7.357063
 H    10.548200    15.351456     5.625215
 H    13.998400    12.696928     5.506278
 H    13.493131    11.858643     6.982637
 H    13.126644    11.153714     5.395364
 H     8.352176     8.642231    11.408999
 H     5.088331     8.580900    12.312241
 H     8.383718     5.759563    17.638674
 H     8.046614     8.707777    18.342090
 H     8.880877     5.019531     9.910081
 H     9.689233     5.967091     8.671100
 H     7.212785     6.380788     8.682797
 H     8.115623     7.855240     9.029696
 H     6.198486     7.625873    10.588800
 H     6.768035     6.039622    11.108858
 H     5.790732    10.280040    14.746972
 H     4.621623     8.962274    14.686462
 H     3.173037    10.253019    13.135995
 H     3.482804    11.161822    14.608763
 H     5.282237    12.451480    13.441655
 H     3.760900    12.635113    12.594640
 H     5.593428    12.131074    10.980400
 H     4.406781    10.832608    10.995921
 H     6.693325     9.919163    11.028258
 H     7.098639    10.878287    12.445140
 H     5.443692     6.404210    13.562131
 H     7.078929     5.756601    13.767092
 H     6.189828     5.692249    16.039936
 H     5.378545     7.248313    15.846621
 H     9.909884     7.655206    18.233782
 H    10.670555     7.521207    16.650945
 H    12.025380     6.415127    18.387507
 H    10.687795     5.357185    18.814589
 H    12.222296     4.179764    17.273358
 H    12.076140     5.470267    16.090513
 H     9.797321     3.688695    17.088001
 H    10.556995     3.577550    15.509316
 H     9.753910     5.861456    14.910605
 H     8.414062     4.801142    15.360199
 H     7.019899     6.489388    18.976174
 H     5.484046     7.029449    18.312961
 H     5.521007     7.339210    20.757100
 H     6.995763     8.311942    20.651123
 H     4.244865     9.046821    19.517367
 H     5.047691     9.818876    20.873497
 H     6.855528    10.654301    19.389089
 H     5.291060    11.166486    18.774149
 H     6.731010    10.296936    16.924423
 H     5.299272     9.293610    17.123440
 H     8.990658     5.817812    12.395267
 H     9.912796     7.268781    12.788262
 H    10.374801     7.653385    10.359870
 H    10.929925     6.054073    10.840334
 H    13.820387    15.983674     8.586574
 H    17.084470    16.044822     7.683393
 H    13.789178    18.866350     2.357077
 H    14.126234    15.918179     1.653222
 H    13.291917    19.606298    10.085535
 H    12.483347    18.658683    11.324415
 H    14.959869    18.245447    11.312717
 H    14.057107    16.770718    10.966216
 H    15.974147    16.999662     9.406165
 H    15.404774    18.586117     8.886785
 H    16.382142    14.345794     5.248479
 H    17.551146    15.663593     5.309187
 H    18.999711    14.372850     6.859546
 H    18.689757    13.464314     5.386475
 H    16.890759    12.174185     6.553776
 H    18.412054    11.990930     7.401186
 H    16.579515    12.494890     9.015496
 H    17.765740    13.793344     8.999873
 H    15.479885    14.706917     8.967490
 H    15.074045    13.747671     7.550269
 H    16.728921    18.221985     6.433562
 H    15.093822    18.869213     6.228565
 H    15.982898    18.933642     3.955742
 H    16.794243    17.377611     4.148942
 H    12.262503    16.970081     1.762333
 H    11.502031    17.105022     3.344833
 H    10.147311    18.210737     1.608204
 H    11.484605    19.268895     1.180958
 H     9.950602    20.446139     2.722073
 H    10.096531    19.155534     3.904985
 H    12.375125    20.937533     2.907656
 H    11.615712    21.048329     4.486285
 H    12.418775    18.764209     5.084844
 H    13.758646    19.824630     4.635564
 H    15.152516    18.136485     1.019535
 H    16.688812    17.597399     1.682196
 H    16.652120    17.286722    -0.761329
 H    15.177174    16.313763    -0.655791
 H    17.927956    15.578540     0.478274
 H    17.124520    14.806966    -0.878008
 H    15.317123    13.971835     0.606539
 H    16.881473    13.459257     1.221474
 H    15.441526    14.328753     3.070831
 H    16.873391    15.332128     2.872281
 H    13.182350    18.808037     7.600466
 H    12.260068    17.357242     7.207110
 H    11.797894    16.972492     9.635794
 H    11.242703    18.571694     9.155511
 F    13.169903     8.935745     6.740329
 F    12.041265     7.200304     7.477328
 F    12.760479     8.694497     8.896618
 F     9.653675    13.072120     9.040418
 F     7.584675    12.418437     8.807700
 F     8.834351    11.490796    10.342093
 F     2.856365     8.122061     7.846579
 F     3.907315     9.873014     8.662975
 F     4.942790     7.926621     8.514921
 F     3.624127    11.465761     2.666328
 F     3.223421     9.391618     2.082009
 F     1.940082    10.366252     3.559277
 F    11.427907    11.343356    -0.231570
 F    12.580614    11.188744     1.630797
 F    11.582452     9.420914     0.812615
 F     7.506279    14.226691     1.026865
 F     8.705929    14.953495     2.734659
 F     6.719288    14.119379     3.046816
 F     8.485361     4.375223     0.804779
 F     7.008449     6.010619     0.515131
 F     9.159235     6.403748     0.289432
 F    10.075082     4.580856     6.440708
 F     8.866035     3.115871     5.330668
 F     7.904710     4.405269     6.817378
 F     9.002427    15.698363    13.256084
 F    10.132544    17.429802    12.519009
 F     9.412133    15.938469    11.098810
 F    12.538596    11.518374    10.957294
 F    14.592885    12.217274    11.189238
 F    13.334065    13.142038     9.673177
 F    19.312552    16.513473    12.149513
 F    18.270897    14.753413    11.333727
 F    17.223981    16.657164    11.474555
 F    18.548943    13.165665    17.331075
 F    18.948745    15.241606    17.912413
 F    20.233417    14.267686    16.437255
 F    10.812669    13.294227    20.238544
 F     9.590434    13.373404    18.434198
 F    10.584495    15.206341    19.179432
 F    14.667850    10.405069    18.968609
 F    13.471546     9.677057    17.258812
 F    15.456071    10.571556    16.947749
 F    13.680794    20.258045    19.187103
 F    15.167370    18.684322    19.483422
 F    13.016358    18.227836    19.708503
 F    12.097277    20.052964    13.555351
 F    13.307994    21.510421    14.666674
 F    14.268116    20.228645    13.178609
  332
3-Methylpentane Rotomer
Rh     8.472356     9.090125    14.876325
Rh    13.625607    15.593322     5.130731
 P     7.198255     8.110370    13.353464
 P     7.696985     7.571485    16.268393
 P    14.943107    16.544203     6.629407
 P    14.465303    17.052388     3.715428
 B     8.097484     9.344483     4.669698
 B    14.051797    15.247188    15.308841
 C     8.979055     9.687471     6.000782
 C    10.195630     9.042292     6.267817
 C    10.928001     9.292066     7.436234
 C    10.488139    10.224218     8.367380
 C     9.299860    10.913566     8.092294
 C     8.565944    10.659864     6.934247
 C    12.212886     8.549146     7.634818
 C     8.876537    11.937522     9.093677
 C     6.492933     9.459508     4.991804
 C     5.968693     9.046163     6.235725
 C     4.594529     9.031820     6.500265
 C     3.678698     9.437340     5.516944
 C     4.176290     9.837150     4.272141
 C     5.554589     9.837439     4.018064
 C     4.093646     8.607365     7.859626
 C     3.247405    10.195346     3.140642
 C     8.618046    10.403009     3.521090
 C     8.037991    11.678821     3.370729
 C     8.497681    12.600200     2.422202
 C     9.573762    12.295269     1.585071
 C    10.198347    11.058644     1.748381
 C     9.732224    10.137695     2.700259
 C     7.872291    13.959632     2.306716
 C    11.430984    10.748196     0.946776
 C     8.285042     7.775993     4.224220
 C     8.188176     7.377823     2.880430
 C     8.315203     6.040511     2.494053
 C     8.532418     5.030743     3.431156
 C     8.596655     5.398293     4.774170
 C     8.464746     6.739025     5.162048
 C     8.237353     5.701315     1.041081
 C     8.863556     4.361501     5.823316
 C    13.168344    14.897075    13.979791
 C    11.963544    15.556340    13.702952
 C    11.231728    15.306921    12.535651
 C    11.655584    14.356391    11.609658
 C    12.835213    13.652842    11.890203
 C    13.568433    13.913398    13.051927
 C     9.958539    16.072617    12.347394
 C    13.324139    12.657411    10.879245
 C    15.651710    15.153013    14.978888
 C    16.170604    15.543393    13.726404
 C    17.545296    15.593177    13.475146
 C    18.468230    15.251713    14.473077
 C    17.972053    14.877243    15.722296
 C    16.594013    14.835129    15.968085
 C    18.052226    16.014223    12.123676
 C    18.892428    14.578260    16.869550
 C    13.553252    14.189469    16.463443
 C    14.154755    12.925852    16.636003
 C    13.712531    12.018386    17.605525
 C    12.640200    12.334036    18.449073
 C    11.986450    13.552544    18.253564
 C    12.432541    14.453407    17.274693
 C    14.316691    10.645621    17.713969
 C    10.745880    13.871493    19.044856
 C    13.864366    16.816303    15.765971
 C    13.964726    17.220717    17.109850
 C    13.854253    18.563334    17.492050
 C    13.645069    19.566621    16.546981
 C    13.573319    19.191563    15.205059
 C    13.694234    17.850140    14.823031
 C    13.934770    18.918368    18.945363
 C    13.309357    20.233217    14.160631
 C     9.765541    10.492981    16.400251
 C    10.691969    11.517669    15.740000
 C    10.939622    11.301058    14.241386
 C     9.654878    11.279000    13.408760
 C     8.711265    12.453202    13.661933
 H    11.491773    12.191935    13.896532
 C    12.350323    14.072836     3.668651
 C    11.508671    13.027925     4.409419
 C    11.865436    12.824448     5.890577
 C    11.737363    14.097582     6.737499
 C    10.432670    14.877197     6.579084
 C    13.243276    12.175014     6.067521
 C     8.095948     7.686617    11.788433
 C     9.404835     6.917025    12.043472
 C    10.196096     6.773659    10.732838
 C     9.361007     6.086489     9.641685
 C     8.029019     6.818134     9.414651
 C     7.235487     6.975281    10.726198
 C     5.755531     9.165017    12.794374
 C     5.041260     9.762816    14.025736
 C     3.981199    10.811688    13.655881
 C     4.602204    11.923286    12.804501
 C     5.185607    11.326767    11.520707
 C     6.246806    10.258668    11.822996
 C     6.453915     6.531660    13.998723
 C     6.294784     6.601992    15.525242
 C     8.929740     6.298838    16.847111
 C    10.166008     6.960401    17.487648
 C    11.152450     5.917422    18.035844
 C    11.569611     4.929714    16.940129
 C    10.340387     4.268755    16.306239
 C     9.357307     5.312667    15.743155
 C     7.058006     8.333410    17.841218
 C     6.440638     7.327628    18.831419
 C     6.049545     8.027943    20.146382
 C     5.125706     9.230620    19.915489
 C     5.716522    10.205781    18.890326
 C     6.078351     9.494064    17.578314
 C    14.062736    16.976816     8.201192
 C    12.780881    17.795225     7.963039
 C    11.985676    17.910216     9.273716
 C    12.831986    18.543024    10.388764
 C    14.147708    17.777047    10.596197
 C    14.941240    17.634345     9.282472
 C    16.358140    15.451104     7.177479
 C    17.111520    14.885828     5.955637
 C    18.174719    13.846047     6.345834
 C    17.547795    12.709569     7.159776
 C    16.894581    13.272392     8.425149
 C    15.828816    14.325713     8.089904
 C    15.720202    18.102080     5.977131
 C    15.879223    18.012952     4.451304
 C    13.241528    18.330921     3.131238
 C    11.981198    17.667302     2.541027
 C    11.001540    18.709434     1.980256
 C    10.624343    19.739296     3.052064
 C    11.875920    20.399834     3.643787
 C    12.854684    19.355689     4.214928
 C    15.102535    16.286667     2.144285
 C    15.734080    17.291850     1.162008
 C    16.132491    16.595733    -0.152287
 C    17.051927    15.391256     0.084323
 C    16.449134    14.413786     1.099931
 C    16.072107    15.118671     2.411398
 H    10.574786     8.300307     5.566148
 H    11.052572    10.415540     9.275283
 H     7.642070    11.211412     6.766607
 H     6.649264     8.714959     7.018599
 H     2.610817     9.428333     5.714427
 H     5.897774    10.131403     3.026789
 H     7.198557    11.961297     4.002745
 H     9.920609    13.008355     0.841635
 H    10.250401     9.184906     2.795079
 H     8.025301     8.128193     2.108419
 H     8.662412     3.997263     3.126001
 H     8.524176     6.977008     6.223805
 H    11.593223    16.311600    14.394939
 H    11.090061    14.171080    10.700241
 H    14.487467    13.356286    13.225518
 H    15.487841    15.832980    12.929004
 H    19.537162    15.292967    14.285212
 H    16.254023    14.561132    16.966085
 H    14.993680    12.641980    16.003320
 H    12.305651    11.631497    19.208203
 H    11.895321    15.392716    17.152174
 H    14.118318    16.471560    17.885077
 H    13.524564    20.603066    16.845882
 H    13.635533    17.608365    13.762021
 H     8.686479    10.696906    16.171010
 H     9.816335    10.508637    17.495514
 H    10.073254     9.446171    16.126713
 H    10.286786    12.523797    15.911225
 H    11.661839    11.490959    16.244732
 H     9.106269    10.281751    13.495019
 H     9.940802    11.241446    12.350010
 H     8.201000    12.384797    14.630145
 H     7.942746    12.543025    12.884945
 H     9.288243    13.384712    13.661046
 H    11.112016    12.123723     6.288478
 H    13.440374    13.871102     3.751082
 H    12.137677    14.100453     2.592698
 H    12.069722    15.120851     4.001068
 H    11.622685    12.064726     3.895172
 H    10.448210    13.294857     4.319432
 H    11.893974    13.829621     7.791488
 H    12.615772    14.806987     6.575485
 H     9.571489    14.215101     6.741213
 H    10.362122    15.693990     7.308284
 H    10.325251    15.319060     5.581713
 H    14.047904    12.836878     5.705989
 H    13.451577    11.955346     7.123246
 H    13.310885    11.236299     5.505898
 H     8.377020     8.678307    11.395168
 H     5.057542     8.496346    12.265095
 H     8.395785     5.725700    17.623944
 H     7.965644     8.761391    18.300658
 H     9.159809     5.046803     9.940522
 H     9.929608     6.033374     8.702058
 H     7.416778     6.282598     8.674386
 H     8.228062     7.817191     8.993624
 H     6.305867     7.527601    10.537978
 H     6.944392     5.982771    11.097760
 H     5.802077    10.233554    14.667718
 H     4.585795     8.961016    14.622892
 H     3.156093    10.338829    13.103298
 H     3.545061    11.216801    14.580637
 H     5.393794    12.427502    13.378955
 H     3.864199    12.698563    12.560863
 H     5.634862    12.109140    10.892757
 H     4.373443    10.881155    10.928293
 H     6.585023     9.805696    10.881598
 H     7.124929    10.751896    12.259698
 H     5.497205     6.326813    13.498771
 H     7.150006     5.729457    13.718208
 H     6.241727     5.602027    15.979890
 H     5.370002     7.129362    15.796952
 H     9.872737     7.653421    18.286293
 H    10.679081     7.558745    16.719061
 H    12.029608     6.430134    18.455459
 H    10.686313     5.369593    18.868224
 H    12.241698     4.169087    17.362463
 H    12.147423     5.457859    16.167277
 H     9.827237     3.661310    17.064476
 H    10.635376     3.576321    15.505818
 H     9.830236     5.870758    14.920612
 H     8.482124     4.799429    15.319006
 H     7.133585     6.505811    19.048573
 H     5.547794     6.873819    18.379335
 H     5.562614     7.296921    20.809096
 H     6.964923     8.364896    20.657204
 H     4.146052     8.877361    19.565373
 H     4.937937     9.751179    20.865614
 H     6.618922    10.679627    19.303370
 H     5.008419    11.021378    18.686147
 H     6.512753    10.205078    16.861414
 H     5.162547     9.103631    17.109057
 H     9.179398     5.918366    12.445558
 H    10.003637     7.435767    12.807747
 H    10.501336     7.773009    10.387249
 H    11.122863     6.214254    10.918851
 H    13.747286    15.987434     8.573935
 H    17.045574    16.092579     7.753297
 H    13.763088    18.873252     2.324732
 H    14.193726    15.867103     1.679096
 H    13.055136    19.587267    10.123416
 H    12.261569    18.578783    11.327894
 H    14.770227    18.279616    11.350772
 H    13.926498    16.771864    10.990942
 H    15.852699    17.049311     9.458960
 H    15.262751    18.627344     8.937687
 H    16.377037    14.415669     5.284077
 H    17.577049    15.701285     5.385693
 H    18.970900    14.326271     6.933660
 H    18.651119    13.463485     5.431564
 H    16.793714    12.190750     6.549160
 H    18.297341    11.952034     7.425764
 H    16.432323    12.470401     9.017637
 H    17.668785    13.724298     9.062685
 H    15.431709    14.747832     9.021776
 H    14.984987    13.828190     7.590521
 H    16.680130    18.291525     6.477221
 H    15.039082    18.919844     6.249298
 H    15.945961    19.007036     3.985978
 H    16.797553    17.471389     4.186231
 H    12.245621    16.943200     1.759610
 H    11.479990    17.101977     3.342252
 H    10.106554    18.200528     1.594878
 H    11.459692    19.222038     1.121277
 H     9.957541    20.497516     2.617486
 H    10.052211    19.245673     3.851961
 H    12.383133    20.982266     2.861229
 H    11.604807    21.115566     4.432481
 H    12.391174    18.829090     5.063348
 H    13.747080    19.866666     4.604573
 H    15.048312    18.119034     0.942826
 H    16.626327    17.738353     1.622703
 H    16.625690    17.328194    -0.808676
 H    15.220313    16.261432    -0.670612
 H    18.028375    15.742443     0.445485
 H    17.248848    14.873365    -0.865318
 H    15.551332    13.942152     0.675353
 H    17.154689    13.597482     1.308519
 H    15.623737    14.403892     3.116030
 H    16.983592    15.500113     2.896301
 H    13.040630    18.801055     7.602903
 H    12.174247    17.328121     7.172853
 H    11.658599    16.905849     9.584488
 H    11.071886    18.495254     9.105187
 F    13.160849     9.000474     6.738538
 F    12.049931     7.203081     7.402631
 F    12.755336     8.682054     8.880908
 F     9.704427    13.046474     9.040103
 F     7.599239    12.396867     8.956370
 F     8.976451    11.415950    10.365315
 F     2.876613     7.970461     7.777104
 F     3.923596     9.651405     8.732916
 F     4.964841     7.759439     8.507425
 F     3.564169    11.389722     2.526056
 F     3.298238     9.241515     2.148605
 F     1.945641    10.291984     3.550647
 F    11.428781    11.342643    -0.297761
 F    12.577843    11.188619     1.557392
 F    11.585631     9.413636     0.739450
 F     7.560471    14.295454     1.022642
 F     8.708656    14.961146     2.745051
 F     6.726061    14.061255     3.038941
 F     8.482115     4.382135     0.809334
 F     7.000634     6.012921     0.516364
 F     9.153195     6.403500     0.293526
 F    10.078175     4.573594     6.440295
 F     8.871186     3.078939     5.335746
 F     7.906386     4.398610     6.815112
 F     9.010617    15.627817    13.250675
 F    10.124565    17.418438    12.586214
 F     9.414863    15.944569    11.105463
 F    12.541258    11.521177    10.807842
 F    14.587328    12.219334    11.108906
 F    13.332357    13.215879     9.620765
 F    19.251211    16.661255    12.215786
 F    18.246682    14.972173    11.254248
 F    17.197881    16.868004    11.476517
 F    18.595890    13.375329    17.470519
 F    18.786424    15.534908    17.847533
 F    20.207683    14.542765    16.508348
 F    10.743828    13.282558    20.289966
 F     9.597123    13.437041    18.432406
 F    10.589591    15.207919    19.249716
 F    14.609698    10.322474    19.016000
 F    13.463921     9.666398    17.253401
 F    15.451303    10.497925    16.961960
 F    13.690729    20.240481    19.177476
 F    15.171939    18.612764    19.472985
 F    13.019193    18.221965    19.697044
 F    12.091261    20.049208    13.547484
 F    13.309485    21.498514    14.662324
 F    14.267520    20.223158    13.171210
 C    11.816828    10.074985    13.957570
 H    12.050531     9.991809    12.887629
 H    12.765000    10.127893    14.507030
 H    11.315909     9.138429    14.250779
  656
Cyclohexane Fully Optimised
 C     8.461338    10.275325     5.923095
 C     7.989254    10.097850     4.471074
 C     9.128648    10.356654     3.471681
 C    10.375262     9.532020     3.793281
 C    10.843751     9.766381     5.232450
 C     9.718423     9.460970     6.225743
 H     8.671144    11.353116     6.229511
 H     7.644286    10.026190     6.616959
 H     7.651468     9.056053     4.344697
 H     7.118512    10.730866     4.253980
 H     8.774613    10.175474     2.446423
 H     9.448171    11.447234     3.390814
 H    10.122146     8.469563     3.667966
 H    11.176169     9.753747     3.075798
 H    11.149900    10.825602     5.347675
 H    11.729753     9.157464     5.455303
 H     9.459164     8.394128     6.158253
 H    10.046543     9.643870     7.255764
 C     9.996701    13.942866     7.915482
 C     9.860068    15.046124     8.980163
 C    10.636393    14.678547    10.259206
 C    12.105928    14.338650     9.971348
 C    12.221200    13.245657     8.899419
 C    11.478472    13.646190     7.613639
 C     7.248237    14.461857     6.976611
 C     6.802176    13.215199     7.768718
 C     5.317994    13.253759     8.158648
 C     4.435367    13.477803     6.927510
 C     4.824610    14.788435     6.237091
 C     6.298638    14.763219     5.797851
 C     9.505936    15.895357     5.681668
 H     9.554783    13.013790     8.315014
 H     7.256514    15.332348     7.653652
 H     3.379200    13.487790     7.226022
 H     4.547133    12.637440     6.225827
 H     4.655572    15.625492     6.928774
 H     4.192904    14.983153     5.358621
 H     6.437416    13.989525     5.026244
 H     6.565784    15.723502     5.332363
 H     8.916138    16.697258     6.148475
 H    10.553989    16.050805     5.972994
 H     8.805937    15.222880     9.227073
 H    10.251626    15.990028     8.577660
 H    10.567914    15.513653    10.972400
 H    10.153626    13.810970    10.735923
 H    12.607182    14.019465    10.897117
 H    12.633431    15.242425     9.631625
 H    11.796691    12.305503     9.282970
 H    13.275846    13.037332     8.671141
 H    11.956219    14.541949     7.188475
 H    11.554316    12.855130     6.851941
 H     7.418608    13.097654     8.668546
 H     6.970421    12.321708     7.149873
 H     5.052605    12.316039     8.667407
 H     5.142413    14.062010     8.883200
 P     9.000150    14.239819     6.374571
Rh     9.223519    12.627675     4.892571
 C     8.848650    13.970574     1.887028
 C     9.037502    15.088402     0.847272
 C     8.317166    14.736119    -0.468230
 C     6.833439    14.405824    -0.250858
 C     6.658796    13.309464     0.807910
 C     7.350839    13.693501     2.124420
 C    11.561636    14.270162     2.957156
 C    12.020750    12.864619     2.515629
 C    13.483456    12.864529     2.047487
 C    14.411083    13.421804     3.134164
 C    13.965091    14.823967     3.568201
 C    12.499922    14.828901     4.044110
 C     9.362262    15.898953     4.149055
 H     9.295910    13.045664     1.483058
 H    11.598881    14.947938     2.087586
 H    15.445903    13.442240     2.763809
 H    14.408376    12.746520     4.003081
 H    14.077066    15.522233     2.725784
 H    14.607967    15.209595     4.372969
 H    12.406146    14.210866     4.949226
 H    12.206467    15.852072     4.320004
 H     9.988472    16.670515     3.678215
 H     8.322119    16.099964     3.856720
 H    10.101134    15.267646     0.647054
 H     8.628420    16.025916     1.244509
 H     8.424698    15.575906    -1.170622
 H     8.814994    13.867755    -0.928505
 H     6.372615    14.093422    -1.198791
 H     6.297425    15.312113     0.067789
 H     7.088609    12.366141     0.438200
 H     5.593022    13.112779     0.989264
 H     6.871705    14.592173     2.541006
 H     7.227706    12.901415     2.878951
 H    11.376011    12.474756     1.717256
 H    11.911479    12.181455     3.373220
 H    13.780340    11.843605     1.767107
 H    13.576581    13.473283     1.135367
 P     9.775513    14.215349     3.480699
 B     9.495339     4.153377     4.928615
 C     9.117160     5.158689     6.162305
 C    10.103991     5.656749     7.033643
 C     9.795918     6.516163     8.091722
 C     8.481205     6.942777     8.309968
 C     7.495772     6.498958     7.428252
 C     7.809150     5.629051     6.374349
 C    10.885801     7.007280     8.997810
 C     6.077826     6.967241     7.580910
 C    10.717384     3.126953     5.304332
 C    10.875807     2.616712     6.605427
 C    11.851385     1.663724     6.916042
 C    12.714069     1.168030     5.933618
 C    12.562889     1.649045     4.631169
 C    11.581050     2.601604     4.325486
 C    11.956927     1.186807     8.333990
 C    13.490872     1.211419     3.532949
 F    11.898576     6.102182     9.148160
 F    10.389492     7.282730    10.251008
 F    11.483478     8.165087     8.560843
 F     5.181120     5.953096     7.386580
 F     5.801255     7.505360     8.795750
 F     5.767711     7.944157     6.653287
 F    12.906064     0.220726     8.491389
 F    10.767063     0.660092     8.781560
 F    12.254498     2.205156     9.217345
 F    14.476062     0.361770     3.951598
 F    12.813873     0.591826     2.497001
 F    14.146428     2.287353     2.992043
 H    11.138912     5.348938     6.897759
 H     8.232576     7.604402     9.134930
 H     7.005560     5.293889     5.719049
 H    10.224756     2.970929     7.403579
 H    13.483253     0.442059     6.177410
 H    11.498242     2.947935     3.295706
 C     9.872895     5.146711     3.683771
 C     8.893882     5.639224     2.800572
 C     9.214390     6.489361     1.735779
 C    10.528162     6.915044     1.525258
 C    11.502115     6.482241     2.424160
 C    11.181211     5.618402     3.478541
 C     8.126259     6.997306     0.841004
 C    12.913546     6.965944     2.291452
 C     8.275399     3.125150     4.564307
 C     8.112494     2.615081     3.264829
 C     7.135601     1.662631     2.959784
 C     6.279286     1.164991     3.945825
 C     6.437675     1.644016     5.248587
 C     7.418097     2.599049     5.548461
 C     7.028898     1.186390     1.543379
 C     5.514016     1.197059     6.346734
 F     7.090473     6.108308     0.727792
 F     8.592776     7.278090    -0.430846
 F     7.573146     8.165940     1.315380
 F    13.808648     5.952251     2.491293
 F    13.187913     7.506167     1.077512
 F    13.218020     7.941701     3.222410
 F     6.079992     0.220350     1.386602
 F     8.219361     0.660381     1.096426
 F     6.731833     2.204856     0.661126
 F     4.574439     0.297288     5.926597
 F     6.180670     0.591116     7.389659
 F     4.839773     2.273949     6.879397
 H     7.856597     5.334726     2.929057
 H    10.782983     7.573394     0.699451
 H    11.978519     5.291908     4.145170
 H     8.761385     2.967432     2.464045
 H     5.509073     0.439248     3.704757
 H     7.506434     2.946486     6.577141
 B     9.308070    13.497822    14.806887
 C     8.929901    12.492516    16.040585
 C     9.916732    11.994444    16.911914
 C     9.608655    11.135047    17.970006
 C     8.293946    10.708428    18.188253
 C     7.308519    11.152233    17.306523
 C     7.621892    12.022154    16.252632
 C    10.698540    10.643924    18.876084
 C     5.890567    10.683975    17.459185
 C    10.530114    14.524251    15.182605
 C    10.688553    15.034488    16.483700
 C    11.664116    15.987491    16.794312
 C    12.526823    16.483159    15.811896
 C    12.375600    16.002189    14.509434
 C    11.393800    15.049582    14.203768
 C    11.769671    16.464374    18.212273
 C    13.303627    16.439767    13.411235
 F    11.711263    11.549072    19.026481
 F    10.202190    10.368494    20.129270
 F    11.296246     9.486144    18.439090
 F     4.993859    11.698119    17.264852
 F     5.614026    10.145854    18.674029
 F     5.580441     9.707055    16.531570
 F    12.718813    17.430450    18.369665
 F    10.579812    16.991105    18.659840
 F    12.067255    15.446032    19.095634
 F    14.288806    17.289444    13.829838
 F    12.626627    17.059357    12.375286
 F    13.959176    15.363834    12.870315
 H    10.951652    12.302262    16.776038
 H     8.045316    10.046804    19.013216
 H     6.818303    12.357308    15.597327
 H    10.037503    14.680278    17.281856
 H    13.295991    17.209149    16.055683
 H    11.310972    14.703277    13.173981
 C     9.685632    12.504480    13.562052
 C     8.706616    12.011988    12.678845
 C     9.027138    11.161853    11.614054
 C    10.340906    10.736168    11.403520
 C    11.314849    11.168945    12.302446
 C    10.993954    12.032812    13.356805
 C     7.939005    10.653886    10.719294
 C    12.726285    10.685269    12.169712
 C     8.088147    14.526064    14.442587
 C     7.925231    15.036113    13.143103
 C     6.948341    15.988566    12.838065
 C     6.092031    16.486212    13.824105
 C     6.250429    16.007196    15.126868
 C     7.230834    15.052147    15.426738
 C     6.841655    16.464821    11.421668
 C     5.326749    16.454147    16.224993
 F     6.903249    11.542915    10.606116
 F     8.405506    10.373127     9.447435
 F     7.385791     9.485270    11.193605
 F    13.621366    11.698985    12.369551
 F    13.000661    10.145016    10.955788
 F    13.030757     9.709523    13.100679
 F     5.892710    17.430826    11.264898
 F     8.032138    16.990768    10.974710
 F     6.544543    15.446352    10.539437
 F     4.387187    17.353951    15.804894
 F     5.993493    17.060026    17.267893
 F     4.652504    15.377242    16.757623
 H     7.669326    12.316473    12.807330
 H    10.595722    10.077818    10.577712
 H    11.791256    12.359295    14.023446
 H     8.574127    14.683771    12.342320
 H     5.321827    17.211964    13.583042
 H     7.319177    14.704712    16.455418
 B    -0.091473    12.978954     4.928622
 C    -0.469642    13.984283     6.162300
 C     0.517191    14.482377     7.033614
 C     0.209119    15.341768     8.091710
 C    -1.105586    15.768402     8.309938
 C    -2.091025    15.324551     7.428246
 C    -1.777657    14.454617     6.374365
 C     1.298986    15.832909     8.997797
 C    -3.508973    15.792826     7.580894
 C     1.130629    11.952602     5.304342
 C     1.288988    11.442276     6.605408
 C     2.264635    10.489370     6.916049
 C     3.127262     9.993609     5.933604
 C     2.976093    10.474645     4.631161
 C     1.994229    11.427175     4.325476
 C     2.370121    10.012423     8.333992
 C     3.904091    10.037033     3.532950
 F     2.311639    14.927682     9.148205
 F     0.802604    16.108295    10.250986
 F     1.896698    16.990679     8.560791
 F    -4.405679    14.778670     7.386586
 F    -3.785503    16.330920     8.795752
 F    -3.819115    16.769747     6.653290
 F     3.319281     9.046370     8.491384
 F     1.180281     9.485616     8.781555
 F     2.667741    11.030718     9.217385
 F     4.889289     9.187380     3.951578
 F     3.227074     9.417459     2.497002
 F     4.559655    11.112954     2.992031
 H     1.552109    14.174562     6.897725
 H    -1.354215    16.430019     9.134907
 H    -2.581253    14.119444     5.719078
 H     0.637991    11.796547     7.403581
 H     3.896473     9.267669     6.177407
 H     1.911446    11.773533     3.295705
 C     0.286085    13.972286     3.683776
 C    -0.692922    14.464818     2.800577
 C    -0.372414    15.314941     1.735769
 C     0.941352    15.740671     1.525299
 C     1.915308    15.307845     2.424185
 C     1.594392    14.444015     3.478573
 C    -1.460543    15.822929     0.841009
 C     3.326736    15.791545     2.291446
 C    -1.311417    11.950760     4.564300
 C    -1.474311    11.440675     3.264830
 C    -2.451199    10.488219     2.959800
 C    -3.307522     9.990600     3.945839
 C    -3.149104    10.469604     5.248602
 C    -2.168681    11.424632     5.548472
 C    -2.557915    10.012021     1.543387
 C    -4.072838    10.022647     6.346673
 F    -2.496323    14.933928     0.727777
 F    -0.994021    16.103679    -0.430846
 F    -2.013678    16.991560     1.315373
 F     4.221774    14.777767     2.491228
 F     3.601122    16.331809     1.077529
 F     3.631233    16.767263     3.222430
 F    -3.506846     9.046000     1.386637
 F    -1.367451     9.486013     1.096430
 F    -2.854954    11.030483     0.661125
 F    -5.012428     9.122856     5.926584
 F    -3.406087     9.416729     7.389536
 F    -4.747053    11.099571     6.879307
 H    -1.730204    14.160296     2.929037
 H     1.196175    16.399002     0.699478
 H     2.391703    14.117518     4.145197
 H    -0.825430    11.793037     2.464046
 H    -4.077733     9.264855     3.704773
 H    -2.080352    11.772086     6.577147
 B    -0.278727     4.672231    14.806886
 C    -0.656906     3.666935    16.040593
 C     0.329933     3.168803    16.911883
 C     0.021849     2.309431    17.969996
 C    -1.292856     1.882795    18.188228
 C    -2.278290     2.326654    17.306532
 C    -1.964912     3.196566    16.252635
 C     1.111734     1.818299    18.876083
 C    -3.696236     1.858376    17.459177
 C     0.943348     5.698613    15.182616
 C     1.101732     6.208911    16.483691
 C     2.077358     7.161844    16.794319
 C     2.939994     7.657596    15.811879
 C     2.788824     7.176558    14.509436
 C     1.806968     6.224018    14.203756
 C     2.182871     7.638777    18.212264
 C     3.716829     7.614159    13.411225
 F     2.124461     2.723448    19.026495
 F     0.615379     1.542887    20.129262
 F     1.709469     0.660539    18.439078
 F    -4.592931     2.872538    17.264858
 F    -3.972784     1.320279    18.674030
 F    -4.006368     0.881454    16.531570
 F     3.132012     8.604850    18.369673
 F     0.993023     8.165545    18.659827
 F     2.480407     6.620453    19.095655
 F     4.701999     8.463844    13.829834
 F     3.039821     8.233739    12.375277
 F     4.372399     6.538235    12.870316
 H     1.364851     3.476619    16.776005
 H    -1.541495     1.221186    19.013201
 H    -2.768509     3.531749    15.597353
 H     0.450725     5.854647    17.281858
 H     3.709194     8.383547    16.055682
 H     1.724179     5.877667    13.173982
 C     0.098829     3.678895    13.562047
 C    -0.880182     3.186398    12.678835
 C    -0.559674     2.336244    11.614055
 C     0.754098     1.910544    11.403555
 C     1.728046     2.343340    12.302465
 C     1.407147     3.207200    13.356832
 C    -1.647803     1.828278    10.719283
 C     3.139487     1.859674    12.169719
 C    -1.498656     5.700464    14.442592
 C    -1.661578     6.210510    13.143107
 C    -2.638467     7.162963    12.838063
 C    -3.494792     7.660593    13.824098
 C    -3.336369     7.181609    15.126872
 C    -2.355967     6.226556    15.426739
 C    -2.745172     7.639219    11.421664
 C    -4.260045     7.628517    16.225014
 F    -2.683576     2.717284    10.606053
 F    -1.181276     1.547517     9.447431
 F    -2.200978     0.659654    11.193619
 F     4.034520     2.873449    12.369513
 F     3.413881     1.319444    10.955792
 F     3.443951     0.883937    13.100694
 F    -3.694053     8.605272    11.264836
 F    -1.554698     8.165194    10.974693
 F    -3.042277     6.620743    10.539451
 F    -5.199594     8.528304    15.804858
 F    -3.593340     8.234500    17.267875
 F    -4.934303     6.551624    16.757661
 H    -1.917466     3.490905    12.807310
 H     1.008919     1.252201    10.577743
 H     2.204452     3.533696    14.023464
 H    -1.012685     5.858164    12.342324
 H    -4.265005     8.386335    13.583034
 H    -2.267615     5.879133    16.455422
 C     9.809446     3.708337    17.793748
 C     9.672806     2.605080    18.858429
 C    10.449131     2.972649    20.137473
 C    11.918666     3.312547    19.849617
 C    12.033941     4.405541    18.777689
 C    11.291218     4.005010    17.491907
 C     7.060982     3.189336    16.854890
 C     6.614908     4.435994    17.646990
 C     5.130728     4.397440    18.036928
 C     4.248112     4.173390    16.805783
 C     4.637345     2.862752    16.115367
 C     6.111376     2.887981    15.676134
 C     9.318677     1.755846    15.559948
 H     9.367532     4.637415    18.193280
 H     7.069253     2.318848    17.531933
 H     3.191942     4.163410    17.104285
 H     4.359878     5.013751    16.104099
 H     4.468312     2.025701    16.807057
 H     4.005640     2.668033    15.236896
 H     6.250153     3.661668    14.904521
 H     6.378524     1.927700    15.210643
 H     8.728878     0.953941    16.026749
 H    10.366730     1.600398    15.851271
 H     8.618674     2.428329    19.105335
 H    10.064357     1.661175    18.455920
 H    10.380650     2.137538    20.850661
 H     9.966361     3.840223    20.614192
 H    12.419914     3.631736    20.775389
 H    12.446173     2.408773    19.509898
 H    11.609431     5.345697    19.161238
 H    13.088589     4.613865    18.549415
 H    11.768963     3.109250    17.066742
 H    11.367065     4.796070    16.730209
 H     7.231339     4.553546    18.546817
 H     6.783155     5.329490    17.028149
 H     4.865336     5.335160    18.545683
 H     4.955146     3.589184    18.761476
 P     8.812892     3.411388    16.252840
Rh     9.036256     5.023530    14.770841
 C     8.661393     3.680629    11.765302
 C     8.850241     2.562797    10.725551
 C     8.129909     2.915083     9.410048
 C     6.646181     3.245376     9.627418
 C     6.471536     4.341733    10.686189
 C     7.163582     3.957698    12.002699
 C    11.374365     3.381036    12.835434
 C    11.833494     4.786573    12.393904
 C    13.296199     4.786674    11.925758
 C    14.223821     4.229392    13.012437
 C    13.777836     2.827230    13.446480
 C    12.312664     2.822302    13.922381
 C     9.175006     1.752241    14.027335
 H     9.108649     4.605540    11.361333
 H    11.411624     2.703259    11.965866
 H    15.258642     4.208960    12.642085
 H    14.221117     4.904677    13.881354
 H    13.889804     2.128968    12.604058
 H    14.420714     2.441602    14.251246
 H    12.218891     3.440335    14.827498
 H    12.019211     1.799134    14.198285
 H     9.801220     0.980685    13.556491
 H     8.134863     1.551234    13.734993
 H     9.913873     2.383554    10.525333
 H     8.441159     1.625282    11.122786
 H     8.237446     2.075301     8.707651
 H     8.627733     3.783452     8.949778
 H     6.185356     3.557777     8.679484
 H     6.110168     2.339084     9.946061
 H     6.901348     5.285055    10.316475
 H     5.405762     4.538419    10.867539
 H     6.684442     3.059030    12.419290
 H     7.040447     4.749790    12.757224
 H    11.188755     5.176438    11.595531
 H    11.724218     5.469742    13.251489
 H    13.593082     5.807599    11.645380
 H    13.389323     4.177916    11.013643
 P     9.588242     3.435848    13.358980
 C     0.409924     5.118255     7.915543
 C     0.273256     6.221261     8.980454
 C     1.049486     5.853391    10.259465
 C     2.519019     5.513470     9.971624
 C     2.634292     4.420695     8.899475
 C     1.891692     4.821560     7.613724
 C    -2.338558     5.637383     6.976764
 C    -2.784355     4.390804     7.769172
 C    -4.268628     4.428894     8.158827
 C    -5.151122     4.652340     6.927486
 C    -4.762277     5.963018     6.236929
 C    -3.288185     5.938240     5.797888
 C    -0.080834     7.071048     5.681781
 H    -0.032047     4.189103     8.314844
 H    -2.330469     6.508040     7.653591
 H    -6.207356     4.661937     7.225786
 H    -5.038887     3.811899     6.225970
 H    -4.931714     6.800100     6.928480
 H    -5.393925     6.157379     5.358339
 H    -3.149070     5.164479     5.026410
 H    -3.021295     6.898527     5.332260
 H    -0.670680     7.872961     6.148509
 H     0.967197     7.226529     5.973173
 H    -0.780886     6.397986     9.227315
 H     0.664857     7.165232     8.578172
 H     0.981010     6.688361    10.972817
 H     0.566647     4.985743    10.735983
 H     3.020194     5.194059    10.897358
 H     3.046598     6.417285     9.632125
 H     2.209682     3.480489     9.282795
 H     3.688940     4.212339     8.671236
 H     2.369526     5.717373     7.188773
 H     1.967520     4.030646     6.851869
 H    -2.168064     4.273767     8.669169
 H    -2.615647     3.497163     7.150666
 H    -4.533747     3.491186     8.667752
 H    -4.444648     5.237246     8.883157
 P    -0.586614     5.415495     6.374696
Rh    -0.363267     3.803407     4.892720
 C    -0.738070     5.145881     1.887179
 C    -0.549063     6.263382     0.847122
 C    -1.269336     5.910799    -0.468333
 C    -2.753081     5.580569    -0.250986
 C    -2.927805     4.484479     0.808051
 C    -2.235903     4.868918     2.124524
 C     1.974900     5.445641     2.957260
 C     2.433803     4.040164     2.515276
 C     3.896587     4.039875     2.047366
 C     4.824166     4.596560     3.134384
 C     4.378459     5.998717     3.568721
 C     2.913232     6.003856     4.044445
 C    -0.224400     7.074622     4.149136
 H    -0.290846     4.220825     1.483506
 H     2.012289     6.123705     2.087922
 H     5.859064     4.616814     2.764236
 H     4.821115     3.921026     4.003106
 H     4.490694     6.697143     2.726475
 H     5.021319     6.384010     4.373659
 H     2.819216     5.385597     4.949381
 H     2.619973     7.027010     4.320605
 H     0.401901     7.846136     3.678338
 H    -1.264512     7.275705     3.856730
 H     0.514599     6.442450     0.646929
 H    -0.958068     7.201039     1.244074
 H    -1.161747     6.750419    -1.170916
 H    -0.771499     5.042319    -0.928379
 H    -3.213838     5.267936    -1.198876
 H    -3.289117     6.486937     0.067398
 H    -2.497921     3.541070     0.438634
 H    -3.993592     4.287809     0.989339
 H    -2.715082     5.767713     2.540794
 H    -2.359114     4.077051     2.879273
 H     1.789116     3.650735     1.716647
 H     2.324246     3.356693     3.372588
 H     4.193264     3.018973     1.766685
 H     3.990011     4.648926     1.135477
 P     0.188768     5.390960     3.480815
 C     0.222667    12.532944    17.793819
 C     0.085998    11.429938    18.858729
 C     0.862228    11.797809    20.137740
 C     2.331761    12.137730    19.849899
 C     2.447033    13.230505    18.777749
 C     1.704434    12.829640    17.491998
 C    -2.525817    12.013816    16.855040
 C    -2.971613    13.260396    17.647448
 C    -4.455886    13.222306    18.037103
 C    -5.338380    12.998861    16.805762
 C    -4.949535    11.688182    16.115205
 C    -3.475443    11.712959    15.676163
 C    -0.268093    10.580152    15.560056
 H    -0.219306    13.462096    18.193118
 H    -2.517727    11.143158    17.531865
 H    -6.394613    12.989263    17.104062
 H    -5.226144    13.839301    16.104246
 H    -5.118972    10.851101    16.806757
 H    -5.581184    11.493822    15.236615
 H    -3.336328    12.486721    14.904685
 H    -3.208554    10.752672    15.210535
 H    -0.857939     9.778238    16.026784
 H     0.779938    10.424669    15.851448
 H    -0.968145    11.253213    19.105590
 H     0.477599    10.485967    18.456447
 H     0.793752    10.962839    20.851091
 H     0.379388    12.665456    20.614258
 H     2.832935    12.457143    20.775633
 H     2.859340    11.233916    19.510400
 H     2.022423    14.170711    19.161069
 H     3.501681    13.438861    18.549510
 H     2.182268    11.933827    17.067049
 H     1.780261    13.620553    16.730143
 H    -2.355322    13.377431    18.547445
 H    -2.802904    14.154036    17.028942
 H    -4.721004    14.160013    18.546028
 H    -4.631906    12.413953    18.761433
 P    -0.773873    12.235704    16.252972
Rh    -0.550525    13.847792    14.770996
 C    -0.925328    12.505319    11.765454
 C    -0.736321    11.387818    10.725398
 C    -1.456593    11.740400     9.409943
 C    -2.940338    12.070631     9.627290
 C    -3.115063    13.166721    10.686327
 C    -2.423161    12.782282    12.002801
 C     1.787641    12.205560    12.835535
 C     2.246546    13.611036    12.393553
 C     3.709330    13.611326    11.925642
 C     4.636907    13.054640    13.012660
 C     4.191201    11.652483    13.446997
 C     2.725974    11.647344    13.922719
 C    -0.411658    10.576578    14.027412
 H    -0.478104    13.430375    11.361782
 H     1.825031    11.527496    11.966196
 H     5.671806    13.034387    12.642513
 H     4.633856    13.730174    13.881382
 H     4.303435    10.954057    12.604750
 H     4.834061    11.267190    14.251935
 H     2.631957    12.265603    14.827656
 H     2.432714    10.624190    14.198879
 H     0.214643     9.805064    13.556613
 H    -1.451769    10.375495    13.735005
 H     0.327341    11.208750    10.525205
 H    -1.145327    10.450160    11.122351
 H    -1.349005    10.900780     8.707361
 H    -0.958756    12.608881     8.949897
 H    -3.401095    12.383265     8.679400
 H    -3.476376    11.164263     9.945673
 H    -2.685179    14.110130    10.316910
 H    -4.180850    13.363390    10.867615
 H    -2.902340    11.883487    12.419070
 H    -2.546373    13.574149    12.757549
 H     1.601858    14.000468    11.594924
 H     2.136989    14.294507    13.250865
 H     4.006006    14.632229    11.644961
 H     3.802753    13.002275    11.013753
 P     0.001509    12.260240    13.359091
 C     8.274075     7.375889    15.801367
 C     7.802000     7.553362    14.349343
 C     8.941394     7.294549    13.349953
 C    10.188006     8.119184    13.671559
 C    10.656496     7.884816    15.110727
 C     9.531162     8.190240    16.104011
 H     8.483891     6.298096    16.107778
 H     7.457023     7.625019    16.495232
 H     7.464216     8.595159    14.222960
 H     6.931255     6.920350    14.132250
 H     8.587364     7.475720    12.324693
 H     9.260926     6.203974    13.269101
 H     9.934893     9.181643    13.546246
 H    10.988913     7.897459    12.954076
 H    10.962621     6.825588    15.225952
 H    11.542505     8.493719    15.333583
 H     9.271910     9.257083    16.036513
 H     9.859273     8.007351    17.134036
 C    -1.125201     1.450873     5.923447
 C    -1.597676     1.273707     4.471513
 C    -0.458422     1.532204     3.471876
 C     0.787945     0.707026     3.793098
 C     1.256849     0.941043     5.232194
 C     0.131624     0.635958     6.225713
 H    -0.914710     2.528525     6.229870
 H    -1.942193     1.202036     6.617484
 H    -1.935841     0.232035     4.345118
 H    -2.468272     1.907022     4.254673
 H    -0.812762     1.351320     2.446670
 H    -0.138382     2.622634     3.391180
 H     0.534399    -0.355326     3.667684
 H     1.588786     0.928538     3.075470
 H     1.563427     2.000122     5.347472
 H     2.142667     0.331757     5.454775
 H    -0.128087    -0.430778     6.158174
 H     0.460055     0.818596     7.255682
 C    -1.312460    16.200326    15.801722
 C    -1.784935    16.377492    14.349788
 C    -0.645680    16.118996    13.350152
 C     0.600687    16.944173    13.671374
 C     1.069590    16.710156    15.110470
 C    -0.055636    17.015241    16.103989
 H    -1.101971    15.122674    16.108145
 H    -2.129454    16.449163    16.495759
 H    -2.123100    17.419165    14.223394
 H    -2.655531    15.744177    14.132948
 H    -1.000019    16.299879    12.324945
 H    -0.325641    15.028565    13.269455
 H     0.347141    18.006526    13.545960
 H     1.401527    16.722661    12.953746
 H     1.376169    15.651078    15.225748
 H     1.955407    17.319443    15.333052
 H    -0.315347    18.081977    16.036452
 H     0.272795    16.832603    17.133959
  656
Cyclohexane Heavy Fixed
Rh     9.493171    12.577716     4.939138
Rh     9.305913     5.073484    14.817413
Rh    -0.093629     3.752116     4.939138
Rh    -0.280887    13.899084    14.817413
 B     9.493171     4.123320     4.939138
 B     9.305913    13.527880    14.817413
 B    -0.093629    12.948920     4.939138
 B    -0.280887     4.702280    14.817413
 C     8.959514    10.385966     6.085018
 C     8.362588    10.080600     4.702059
 C     9.324191    10.345368     3.536423
 C    10.564513     9.510467     3.749793
 C    11.208392     9.815832     5.083360
 C    10.235771     9.568716     6.223313
 C    10.065214    13.944448     7.938182
 C     9.934457    15.068829     8.969474
 C    10.671081    14.705215    10.265504
 C    12.106300    14.361016    10.008669
 C    12.242472    13.240165     8.995157
 C    11.552726    13.614371     7.653688
 C     7.369332    14.299237     6.930598
 C     6.907255    12.978927     7.537124
 C     5.456374    13.038941     8.013257
 C     4.552992    13.404321     6.916768
 C     4.951160    14.736987     6.343828
 C     6.431588    14.721101     5.826207
 C     9.580559    15.815475     5.689887
 C     8.921128    13.944448     1.940093
 C     9.051885    15.068829     0.908801
 C     8.315261    14.705215    -0.387228
 C     6.880042    14.361016    -0.130393
 C     6.743870    13.240165     0.883118
 C     7.433616    13.614371     2.224588
 C    11.617010    14.299237     2.947677
 C    12.079087    12.978927     2.341151
 C    13.529968    13.038941     1.865018
 C    14.433350    13.404321     2.961507
 C    14.035182    14.736987     3.534447
 C    12.554754    14.721101     4.052069
 C     9.405783    15.815475     4.188389
 C     9.124414     5.122378     6.185776
 C    10.100903     5.618377     7.066918
 C     9.797697     6.495642     8.092283
 C     8.501801     6.926331     8.281946
 C     7.526817     6.490346     7.422536
 C     7.834083     5.613082     6.385317
 C    10.892650     7.003996     8.995157
 C     6.116179     6.958103     7.596394
 C    10.728767     3.111907     5.300683
 C    10.888452     2.570015     6.586834
 C    11.860613     1.639796     6.887134
 C    12.728580     1.180865     5.907209
 C    12.590135     1.680394     4.613155
 C    11.600268     2.610612     4.336563
 C    11.970193     1.127912     8.287873
 C    13.532459     1.297363     3.554203
 C     9.861928     5.122378     3.692499
 C     8.885439     5.618377     2.811357
 C     9.188645     6.495642     1.785992
 C    10.484541     6.926331     1.596329
 C    11.459525     6.490346     2.455739
 C    11.152259     5.613082     3.492958
 C     8.093692     7.003996     0.883118
 C    12.870163     6.958103     2.281882
 C     8.257575     3.111907     4.577593
 C     8.097890     2.570015     3.291441
 C     7.125729     1.639796     2.991142
 C     6.257762     1.180865     3.971067
 C     6.396207     1.680394     5.265121
 C     7.386074     2.610612     5.541712
 C     7.016149     1.127912     1.590402
 C     5.453883     1.297363     6.324072
 C     8.937156    12.528822    16.064051
 C     9.913645    12.032823    16.945193
 C     9.610439    11.155558    17.970558
 C     8.314543    10.724869    18.160221
 C     7.339559    11.160854    17.300811
 C     7.646825    12.038118    16.263592
 C    10.705392    10.647204    18.873433
 C     5.928921    10.693097    17.474669
 C    10.541509    14.539293    15.178958
 C    10.701194    15.081185    16.465109
 C    11.673355    16.011404    16.765409
 C    12.541322    16.470335    15.785484
 C    12.402877    15.970806    14.491430
 C    11.413010    15.040588    14.214838
 C    11.782935    16.523288    18.166148
 C    13.345201    16.353837    13.432479
 C     9.674670    12.528822    13.570775
 C     8.698181    12.032823    12.689632
 C     9.001387    11.155558    11.664267
 C    10.297283    10.724869    11.474605
 C    11.272267    11.160854    12.334015
 C    10.965001    12.038118    13.371233
 C     7.906434    10.647204    10.761393
 C    12.682905    10.693097    12.160157
 C     8.070317    14.539293    14.455868
 C     7.910632    15.081185    13.169717
 C     6.938471    16.011404    12.869417
 C     6.070504    16.470335    13.849342
 C     6.208949    15.970806    15.143396
 C     7.198816    15.040588    15.419988
 C     6.828891    16.523288    11.468678
 C     5.266625    16.353837    16.202347
 C    -0.462386    13.947978     6.185776
 C     0.514103    14.443977     7.066918
 C     0.210897    15.321242     8.092283
 C    -1.084999    15.751931     8.281946
 C    -2.059983    15.315946     7.422536
 C    -1.752717    14.438682     6.385317
 C     1.305850    15.829596     8.995157
 C    -3.470621    15.783703     7.596394
 C     1.141967    11.937507     5.300683
 C     1.301652    11.395615     6.586834
 C     2.273813    10.465396     6.887134
 C     3.141780    10.006465     5.907209
 C     3.003335    10.505994     4.613155
 C     2.013468    11.436212     4.336563
 C     2.383393     9.953512     8.287873
 C     3.945659    10.122963     3.554203
 C     0.275128    13.947978     3.692499
 C    -0.701361    14.443977     2.811357
 C    -0.398155    15.321242     1.785992
 C     0.897741    15.751931     1.596329
 C     1.872725    15.315946     2.455739
 C     1.565459    14.438682     3.492958
 C    -1.493108    15.829596     0.883118
 C     3.283363    15.783703     2.281882
 C    -1.329225    11.937507     4.577593
 C    -1.488910    11.395615     3.291441
 C    -2.461071    10.465396     2.991142
 C    -3.329038    10.006465     3.971067
 C    -3.190593    10.505994     5.265121
 C    -2.200726    11.436212     5.541712
 C    -2.570651     9.953512     1.590402
 C    -4.132917    10.122963     6.324072
 C    -0.649644     3.703222    16.064051
 C     0.326845     3.207223    16.945193
 C     0.023639     2.329958    17.970558
 C    -1.272257     1.899269    18.160221
 C    -2.247241     2.335254    17.300811
 C    -1.939975     3.212518    16.263592
 C     1.118592     1.821604    18.873433
 C    -3.657879     1.867497    17.474669
 C     0.954709     5.713693    15.178958
 C     1.114394     6.255585    16.465109
 C     2.086555     7.185804    16.765409
 C     2.954522     7.644735    15.785484
 C     2.816077     7.145206    14.491430
 C     1.826210     6.214988    14.214838
 C     2.196135     7.697688    18.166148
 C     3.758401     7.528237    13.432479
 C     0.087870     3.703222    13.570775
 C    -0.888619     3.207223    12.689632
 C    -0.585413     2.329958    11.664267
 C     0.710483     1.899269    11.474605
 C     1.685467     2.335254    12.334015
 C     1.378201     3.212518    13.371233
 C    -1.680366     1.821604    10.761393
 C     3.096105     1.867497    12.160157
 C    -1.516483     5.713693    14.455868
 C    -1.676168     6.255585    13.169717
 C    -2.648329     7.185804    12.869417
 C    -3.516296     7.644735    13.849342
 C    -3.377851     7.145206    15.143396
 C    -2.387984     6.214988    15.419988
 C    -2.757909     7.697688    11.468678
 C    -4.320175     7.528237    16.202347
 C     9.877956     3.706752    17.816457
 C     9.747199     2.582371    18.847749
 C    10.483823     2.945985    20.143779
 C    11.919042     3.290184    19.886944
 C    12.055214     4.411035    18.873433
 C    11.365468     4.036829    17.531963
 C     7.182074     3.351963    16.808873
 C     6.719997     4.672273    17.415399
 C     5.269116     4.612259    17.891532
 C     4.365734     4.246879    16.795044
 C     4.763902     2.914213    16.222104
 C     6.244330     2.930099    15.704482
 C     9.393302     1.835725    15.568162
 C     8.733870     3.706752    11.818369
 C     8.864627     2.582371    10.787077
 C     8.128003     2.945985     9.491047
 C     6.692784     3.290184     9.747882
 C     6.556613     4.411035    10.761393
 C     7.246358     4.036829    12.102863
 C    11.429752     3.351963    12.825953
 C    11.891829     4.672273    12.219427
 C    13.342710     4.612259    11.743294
 C    14.246092     4.246879    12.839782
 C    13.847924     2.914213    13.412722
 C    12.367496     2.930099    13.930344
 C     9.218525     1.835725    14.066664
 C     0.478414     5.118848     7.938182
 C     0.347657     6.243229     8.969474
 C     1.084281     5.879615    10.265504
 C     2.519500     5.535416    10.008669
 C     2.655672     4.414565     8.995157
 C     1.965926     4.788771     7.653688
 C    -2.217468     5.473637     6.930598
 C    -2.679545     4.153327     7.537124
 C    -4.130426     4.213341     8.013257
 C    -5.033808     4.578721     6.916768
 C    -4.635640     5.911387     6.343828
 C    -3.155212     5.895501     5.826207
 C    -0.006241     6.989875     5.689887
 C    -0.665672     5.118848     1.940093
 C    -0.534915     6.243229     0.908801
 C    -1.271539     5.879615    -0.387228
 C    -2.706758     5.535416    -0.130393
 C    -2.842930     4.414565     0.883118
 C    -2.153184     4.788771     2.224588
 C     2.030210     5.473637     2.947677
 C     2.492287     4.153327     2.341151
 C     3.943168     4.213341     1.865018
 C     4.846550     4.578721     2.961507
 C     4.448382     5.911387     3.534447
 C     2.967954     5.895501     4.052069
 C    -0.181017     6.989875     4.188389
 C     0.291156    12.532352    17.816457
 C     0.160399    11.407971    18.847749
 C     0.897023    11.771585    20.143779
 C     2.332242    12.115784    19.886944
 C     2.468414    13.236635    18.873433
 C     1.778668    12.862429    17.531963
 C    -2.404726    12.177563    16.808873
 C    -2.866803    13.497873    17.415399
 C    -4.317684    13.437859    17.891532
 C    -5.221066    13.072479    16.795044
 C    -4.822898    11.739813    16.222104
 C    -3.342470    11.755699    15.704482
 C    -0.193498    10.661325    15.568162
 C    -0.852930    12.532352    11.818369
 C    -0.722173    11.407971    10.787077
 C    -1.458797    11.771585     9.491047
 C    -2.894016    12.115784     9.747882
 C    -3.030187    13.236635    10.761393
 C    -2.340442    12.862429    12.102863
 C     1.842952    12.177563    12.825953
 C     2.305029    13.497873    12.219427
 C     3.755910    13.437859    11.743294
 C     4.659292    13.072479    12.839782
 C     4.261124    11.739813    13.412722
 C     2.780696    11.755699    13.930344
 C    -0.368275    10.661325    14.066664
 C     8.772256     7.265234    15.963293
 C     8.175330     7.570600    14.580334
 C     9.136933     7.305832    13.414698
 C    10.377255     8.140733    13.628069
 C    11.021134     7.835368    14.961636
 C    10.048513     8.082484    16.101589
 C    -0.627286     1.560366     6.085018
 C    -1.224212     1.255000     4.702059
 C    -0.262609     1.519768     3.536423
 C     0.977713     0.684867     3.749793
 C     1.621592     0.990232     5.083360
 C     0.648971     0.743116     6.223313
 C    -0.814544    16.090834    15.963293
 C    -1.411470    16.396200    14.580334
 C    -0.449867    16.131432    13.414698
 C     0.790455    16.966333    13.628069
 C     1.434334    16.660968    14.961636
 C     0.461713    16.908084    16.101589
 P     9.122237    14.185563     6.381563
 P     9.864105    14.185563     3.496712
 P     8.934979     3.465637    16.259839
 P     9.676847     3.465637    13.374987
 P    -0.464563     5.359963     6.381563
 P     0.277305     5.359963     3.496712
 P    -0.651821    12.291237    16.259839
 P     0.090047    12.291237    13.374987
 H     9.186602    11.462763     6.386029
 H     8.226183    10.131665     6.864478
 H     8.103494     9.007812     4.688238
 H     7.410962    10.613077     4.552934
 H     8.823116    10.133908     2.581108
 H     9.636724    11.428419     3.391585
 H    10.268549     8.452520     3.727214
 H    11.279145     9.653618     2.928030
 H    11.538981    10.873858     5.106591
 H    12.107158     9.206708     5.220790
 H     9.959530     8.503826     6.245329
 H    10.718392     9.786784     7.182911
 H     9.616116    13.030437     8.363814
 H     7.354243    15.073451     7.718486
 H     3.509565    13.431408     7.265843
 H     4.575687    12.638016     6.125207
 H     4.853066    15.519543     7.110571
 H     4.295976    15.039511     5.513241
 H     6.510877    14.016772     4.984459
 H     6.684415    15.718593     5.438516
 H     9.005007    16.620105     6.172560
 H    10.633849    15.976508     5.961954
 H     8.879759    15.281549     9.188543
 H    10.361080    15.993059     8.557979
 H    10.588453    15.546375    10.971028
 H    10.161873    13.849546    10.738478
 H    12.606711    14.077474    10.948144
 H    12.645338    15.249600     9.644949
 H    11.780897    12.319941     9.383918
 H    13.299819    13.001024     8.813089
 H    12.057251    14.488084     7.216409
 H    11.628939    12.795820     6.923127
 H     7.557363    12.674311     8.366499
 H     6.988130    12.195851     6.767334
 H     5.189129    12.066529     8.454356
 H     5.374772    13.767322     8.836047
 H     9.370747    13.031791     1.512544
 H    11.638691    15.072849     2.159391
 H    15.477053    13.431627     2.612450
 H    14.410356    12.638155     3.753167
 H    14.132973    15.521686     2.769271
 H    14.690341    15.039404     4.365231
 H    12.476023    14.017635     4.894576
 H    12.302018    15.719288     4.438325
 H     9.983584    16.618709     3.706009
 H     8.353057    15.979940     3.916170
 H    10.106726    15.280471     0.689732
 H     8.625965    15.994581     1.319130
 H     8.398923    15.546284    -1.092464
 H     8.824667    13.849568    -0.860033
 H     6.378582    14.078105    -1.069839
 H     6.341246    15.249268     0.234050
 H     7.204754    12.319627     0.494329
 H     5.686072    13.002399     1.064808
 H     6.929415    14.488737     2.660991
 H     7.354575    12.797260     2.955898
 H    11.431225    12.681006     1.507412
 H    11.987234    12.188425     3.104429
 H    13.797148    12.066526     1.423716
 H    13.609252    13.768003     1.042608
 H    11.133458     5.292567     6.947424
 H     8.255839     7.601420     9.097763
 H     7.027962     5.286317     5.728185
 H    10.221009     2.898026     7.384385
 H    13.506130     0.462831     6.146806
 H    11.518686     2.975383     3.311665
 H     7.853182     5.291286     2.929969
 H    10.730105     7.602976     0.781259
 H    11.957949     5.287839     4.151312
 H     8.766511     2.896267     2.494365
 H     5.482586     0.459704     3.731312
 H     7.470147     2.971771     6.567518
 H    10.946388    12.359572    16.826909
 H     8.068147    10.051180    18.976847
 H     6.840961    12.364759    15.605753
 H    10.033820    14.753877    17.262873
 H    13.318984    17.190188    16.023700
 H    11.330092    14.676864    13.189732
 H     7.666020    12.360385    12.808531
 H    10.543855    10.049214    10.659493
 H    11.770793    12.363626    14.029668
 H     8.579920    14.755487    12.372804
 H     5.295892    17.192656    13.610519
 H     7.284264    14.680482    16.446229
 H     1.546467    14.118008     6.947640
 H    -1.330530    16.426394     9.098965
 H    -2.558653    14.112159     5.727548
 H     0.633626    11.722484     7.384145
 H     3.918522     9.285848     6.143724
 H     1.930373    11.799951     3.311481
 H    -1.733390    14.115763     2.929649
 H     1.143950    16.427782     0.781244
 H     2.371225    14.112832     4.150904
 H    -0.820696    11.722280     2.494031
 H    -4.104871     9.286095     3.731996
 H    -2.116547    11.797308     6.567541
 H     1.359456     3.534218    16.826676
 H    -1.517625     1.225114    18.976784
 H    -2.745607     3.539007    15.605756
 H     0.447757     5.927025    17.263066
 H     3.732561     8.362278    16.024926
 H     1.744155     5.850094    13.190067
 H    -1.920733     3.536660    12.806420
 H     0.956770     1.226304    10.657107
 H     2.184034     3.540049    14.028278
 H    -1.008605     5.927419    12.372452
 H    -4.292927     8.363952    13.609887
 H    -2.303798     5.853852    16.445897
 H     9.428664     4.620662    18.242088
 H     7.167065     2.578104    17.597116
 H     3.322275     4.218306    17.145253
 H     4.386475     5.013426    16.003736
 H     4.665517     2.131197    16.988376
 H     4.108597     2.611903    15.391557
 H     6.323617     3.634507    14.862783
 H     6.497066     1.932655    15.316595
 H     8.818167     1.031001    16.051096
 H    10.446620     1.674916    15.840245
 H     8.692435     2.370901    19.066771
 H    10.173250     1.657761    18.436598
 H    10.401831     2.104575    20.849091
 H     9.974513     3.801286    20.617240
 H    12.419349     3.573731    20.826367
 H    12.457982     2.401478    19.523411
 H    11.593988     5.331416    19.262229
 H    13.112762     4.649456    18.690899
 H    11.870062     3.163097    17.094836
 H    11.441657     4.855171    16.801128
 H     7.369396     4.975915    18.245630
 H     6.801126     5.455618    16.645946
 H     5.002706     5.585196    18.332763
 H     5.187807     3.884324    18.714695
 H     9.183350     4.619574    11.390993
 H    11.451313     2.578624    12.037406
 H    15.289772     4.218882    12.490113
 H    14.224266     5.013352    13.631148
 H    13.945618     2.129967    12.647285
 H    14.502909     2.611436    14.243353
 H    12.288721     3.633516    14.772887
 H    12.114990     1.931970    14.316904
 H     9.796078     1.032433    13.584139
 H     8.165855     1.671333    13.794200
 H     9.919726     2.371043    10.568489
 H     8.438552     1.657596    11.197928
 H     8.210781     2.104802     8.785963
 H     8.637265     3.801581     9.017978
 H     6.191754     3.573196     8.808302
 H     6.154099     2.401617    10.111679
 H     7.017863     5.331179    10.372449
 H     5.498976     4.649456    10.943081
 H     6.742434     3.162281    12.539264
 H     7.167147     4.853780    12.834361
 H    11.244466     4.969708    11.384903
 H    11.799470     5.463041    12.982349
 H    13.609483     5.584576    11.301288
 H    13.421734     3.883038    10.921034
 H     0.029170     4.205085     8.364177
 H    -2.232591     6.247846     7.718464
 H    -6.077175     4.606422     7.266652
 H    -5.011893     3.812138     6.125500
 H    -4.734015     6.694148     7.110380
 H    -5.290757     6.213967     5.513197
 H    -3.075873     5.191148     4.984477
 H    -2.902411     6.892991     5.438486
 H    -0.581878     7.794514     6.172461
 H     1.047036     7.150974     5.962032
 H    -0.707240     6.455256     9.188931
 H     0.773771     7.168689     8.558624
 H     1.001525     6.720405    10.971467
 H     0.575177     5.023941    10.738533
 H     3.019586     5.251951    10.948404
 H     3.058870     6.423619     9.644867
 H     2.194468     3.494179     9.383927
 H     3.713256     4.176701     8.812213
 H     2.470709     5.662377     7.216573
 H     2.042065     3.970240     6.923109
 H    -2.029088     3.848519     8.365973
 H    -2.599065     3.370415     6.767098
 H    -4.397764     3.240646     8.453568
 H    -4.212203     4.941556     8.836184
 H    -0.216222     4.205854     1.513008
 H     2.051505     6.247291     2.159488
 H     5.890016     4.606473     2.611908
 H     4.823659     3.812398     3.752998
 H     4.547325     6.695880     2.769475
 H     5.103295     6.213154     4.365574
 H     2.889342     5.192025     4.894564
 H     2.715287     6.893586     4.438659
 H     0.396319     7.793343     3.705902
 H    -1.233763     7.154189     3.916215
 H     0.519841     6.455933     0.689556
 H    -0.961295     7.167778     1.319729
 H    -1.188615     6.720993    -1.092244
 H    -0.762242     5.024078    -0.860293
 H    -3.208032     5.252912    -1.070056
 H    -3.245457     6.424052     0.233676
 H    -2.381546     3.494251     0.494363
 H    -3.900619     4.176526     1.064971
 H    -2.657471     5.663091     2.661006
 H    -2.232188     3.971723     2.955988
 H     1.844258     3.855078     1.507646
 H     2.400627     3.362966     3.104588
 H     4.210250     3.241207     1.423476
 H     4.022937     4.942651     1.042824
 H    -0.157701    13.446828    18.241475
 H    -2.419734    11.403268    17.596638
 H    -6.264430    13.044466    17.145630
 H    -5.199746    13.839028    16.003731
 H    -4.920897    10.956575    16.988218
 H    -5.478203    11.437321    15.391511
 H    -3.262972    12.459866    14.862605
 H    -3.089785    10.757926    15.317480
 H    -0.768693     9.856636    16.051185
 H     0.859618    10.500040    15.840657
 H    -0.894199    11.195271    19.067001
 H     0.587439    10.485439    18.435467
 H     0.814742    10.930068    20.848931
 H     0.388079    12.626986    20.617518
 H     2.832729    12.399240    20.826483
 H     2.871239    11.227220    19.523089
 H     2.006442    14.156669    19.262231
 H     3.525733    13.475994    18.691160
 H     2.283076    11.988566    17.094849
 H     1.854991    13.680867    16.801257
 H    -2.216860    13.801790    18.245166
 H    -2.785650    14.281241    16.645945
 H    -4.585167    14.410373    18.332702
 H    -4.399176    12.709444    18.714302
 H    -0.403588    13.445219    11.391074
 H     1.864529    11.404249    12.037363
 H     5.703117    13.045193    12.490990
 H     4.635987    13.838437    13.631649
 H     4.359136    10.955428    12.647211
 H     4.916312    11.437172    14.243403
 H     2.702125    12.459535    14.772567
 H     2.527870    10.757903    14.317626
 H     0.208796     9.857576    13.584337
 H    -1.421023    10.497046    13.794465
 H     0.332752    11.196758    10.568785
 H    -1.148247    10.483653    11.198389
 H    -1.375893    10.930879     8.785509
 H    -0.949534    12.627315     9.018244
 H    -3.395306    12.398218     8.808337
 H    -3.432985    11.227414    10.112106
 H    -2.568536    14.156792    10.372539
 H    -4.087794    13.475270    10.942536
 H    -2.844661    11.988125    12.539443
 H    -2.419301    13.679497    12.834271
 H     1.658115    13.794713    11.384740
 H     2.211833    14.289361    12.981373
 H     4.022270    14.410158    11.301224
 H     3.835177    12.708549    10.921111
 H     8.998918     6.188441    16.264309
 H     8.038080     7.520176    16.741745
 H     7.916197     8.643385    14.567209
 H     7.223786     7.038003    14.431498
 H     8.636049     7.516755    12.459217
 H     9.449262     6.222797    13.269909
 H    10.081557     9.198759    13.605340
 H    11.092041     7.997587    12.806341
 H    11.351341     6.777201    14.984729
 H    11.920055     8.444118    15.099331
 H     9.772288     9.147357    16.123421
 H    10.531422     7.864823    17.061149
 H    -0.399689     2.637072     6.385921
 H    -1.360463     1.306287     6.864720
 H    -1.483351     0.182219     4.688669
 H    -2.175797     1.787509     4.553199
 H    -0.762859     1.309389     2.580626
 H     0.050332     2.602846     3.392105
 H     0.681863    -0.373133     3.727022
 H     1.692118     0.827934     2.927821
 H     1.951865     2.048353     5.106778
 H     2.520554     0.381320     5.220399
 H     0.373959    -0.321825     6.248807
 H     1.132135     0.967330     7.180301
 H    -0.587422    15.014063    16.264313
 H    -1.548336    16.345455    16.742227
 H    -1.670846    17.468912    14.566926
 H    -2.363116    15.863654    14.431548
 H    -0.950098    16.342118    12.458938
 H    -0.137114    15.048390    13.270112
 H     0.494976    18.024357    13.604743
 H     1.504219    16.822057    12.806134
 H     1.764436    15.602774    14.984834
 H     2.333423    17.269170    15.100016
 H     0.185362    17.972931    16.123308
 H     0.944333    16.690355    17.061274
 F    11.901774     6.100597     9.148214
 F    10.389902     7.281730    10.248913
 F    11.484203     8.162029     8.562052
 F     5.191975     5.955977     7.387739
 F     5.870105     7.431928     8.854799
 F     5.770005     7.955258     6.721895
 F    12.899808     0.138589     8.416427
 F    10.774728     0.662967     8.780627
 F    12.388378     2.131693     9.148013
 F    14.486089     0.435577     4.019513
 F    12.885244     0.666290     2.497108
 F    14.213421     2.355495     3.001175
 F     7.082375     6.100576     0.733214
 F     8.535075     7.290005    -0.376601
 F     7.507470     8.156705     1.383971
 F    13.793939     5.958021     2.484313
 F    13.114974     7.495797     1.045534
 F    13.213745     7.936970     3.211603
 F     6.153167     0.077145     1.461583
 F     8.226586     0.729081     1.094585
 F     6.587791     2.127567     0.731667
 F     4.638525     0.283692     5.931555
 F     6.106194     0.880900     7.464211
 F     4.636430     2.344044     6.726529
 F    11.707402    11.547828    19.093286
 F    10.199635    10.302778    20.121335
 F    11.301735     9.493963    18.433866
 F     5.002581    11.695243    17.334869
 F     5.688765    10.148739    18.713868
 F     5.585664     9.718512    16.543800
 F    12.711666    17.505517    18.357565
 F    10.582460    16.992005    18.655135
 F    12.139351    15.509002    19.029711
 F    14.289065    17.276491    13.829657
 F    12.689221    16.916894    12.360490
 F    14.036201    15.282162    12.945755
 F     6.895147    11.544846    10.609733
 F     8.408756    10.371120     9.505082
 F     7.370402     9.473453    11.202691
 F    13.609535    11.695637    12.299748
 F    12.923101    10.148500    10.921143
 F    13.028723     9.720456    13.090686
 F     5.960826    17.572274    11.341268
 F     8.030743    16.982384    10.975856
 F     6.405764    15.526124    10.609588
 F     4.450417    17.370790    15.806195
 F     5.860316    16.768821    17.356882
 F     4.443865    15.297075    16.539911
 F     2.387109    15.002223     9.066736
 F     0.866371    15.961877    10.308905
 F     1.759454    17.064594     8.635503
 F    -4.397069    14.781554     7.456669
 F    -3.710901    16.328042     8.835753
 F    -3.813973    16.758347     6.665539
 F     3.246507     8.902800     8.416776
 F     1.172985     9.554655     8.783685
 F     2.811776    10.953191     9.146623
 F     4.889690     9.200141     3.951455
 F     3.289777     9.559873     2.482167
 F     4.636762    11.194564     3.067448
 F    -2.504980    14.933512     0.730546
 F    -0.994971    16.110777    -0.369794
 F    -2.023314    16.992384     1.383933
 F     4.207320    14.783635     2.484260
 F     3.528363    16.321524     1.045626
 F     3.627161    16.762658     3.211678
 F    -3.502991     8.969064     1.459844
 F    -1.372520     9.483342     1.100248
 F    -2.929241    10.963042     0.725662
 F    -4.948225     9.109333     5.931577
 F    -3.480591     9.706545     7.464225
 F    -4.950389    11.169746     6.726570
 F     2.120697     2.722316    19.093334
 F     0.612877     1.477224    20.121364
 F     1.714995     0.668447    18.433881
 F    -4.581486     2.867197    17.272284
 F    -3.902713     1.329994    18.711484
 F    -3.998884     0.887084    16.544796
 F     3.134524     8.676289    18.299243
 F     0.997046     8.236309    18.589210
 F     2.486640     6.688784    19.041148
 F     4.709040     8.398316    13.891855
 F     3.108823     8.096000    12.362556
 F     4.447515     6.452470    12.941897
 F    -2.685025     2.714922    10.542383
 F    -1.178572     1.473789     9.514907
 F    -2.218604     0.664235    11.268386
 F     4.021635     2.863437    12.364838
 F     3.343016     1.328710    10.925926
 F     3.379900     0.884330    13.094386
 F    -3.690099     8.682379    11.336571
 F    -1.551173     8.172430    11.037300
 F    -3.113142     6.690895    10.601615
 F    -5.138977     8.539592    15.805675
 F    -3.672264     8.003922    17.334544
 F    -5.132363     6.484559    16.609005
  660
Norbornane Fully Optimised
Rh     9.211566    13.008273    14.908925
Rh    -0.593563     4.021505    14.416467
Rh     9.229660     4.966427     4.642062
Rh    19.034789    13.953195     5.134520
 B     9.146359     4.083206    14.554040
 B    18.534179    13.066472    14.766227
 B     9.294867    13.891494     4.996948
 B    -0.092953     4.908227     4.784762
 C     8.672168     5.013859    15.823655
 C     9.601263     5.597820    16.706852
 C     9.213882     6.483228    17.720052
 C     7.871485     6.808838    17.914576
 C     6.936351     6.246940    17.048812
 C     7.329073     5.382873    16.017568
 C    10.238599     7.153083    18.581616
 C     5.489169     6.587616    17.215122
 C     8.024624     2.958710    14.150031
 C     7.165157     2.386712    15.105787
 C     6.221686     1.410430    14.766889
 C     6.097531     0.958080    13.450820
 C     6.961535     1.489598    12.491910
 C     7.911669     2.458414    12.838263
 C     5.296000     0.889236    15.826313
 C     6.820307     1.087425    11.052496
 C     9.396150     5.162288    13.345882
 C     8.385936     5.544232    12.441543
 C     8.624401     6.456522    11.406212
 C     9.883877     7.040350    11.243267
 C    10.882119     6.712470    12.161194
 C    10.636909     5.807078    13.197843
 C     7.531619     6.836024    10.448854
 C    12.235502     7.345342    12.043302
 C    10.497604     3.211528    14.889656
 C    11.484428     2.915757    13.930138
 C    12.604296     2.123103    14.226414
 C    12.762774     1.561449    15.496611
 C    11.772259     1.811325    16.455118
 C    10.673449     2.624351    16.156975
 C    13.637091     1.912600    13.148148
 C    11.889708     1.230075    17.836549
 C    19.007434    14.000717    13.500585
 C    18.074813    14.592657    12.626108
 C    18.457060    15.484048    11.616860
 C    19.800157    15.814108    11.419560
 C    20.736779    15.247213    12.279984
 C    20.348132    14.371349    13.303672
 C    17.424372    16.136940    10.750454
 C    22.186859    15.589951    12.143149
 C    19.652524    11.936688    15.177023
 C    20.507544    11.356869    14.220891
 C    21.440328    10.368934    14.558350
 C    21.557412     9.911810    15.873421
 C    20.699927    10.450627    16.834084
 C    19.761883    11.433289    16.489169
 C    22.365412     9.841626    13.500257
 C    20.840556    10.040867    18.273227
 C    18.272809    14.149509    15.970993
 C    19.274745    14.535775    16.880412
 C    19.027885    15.449064    17.914902
 C    17.769921    16.031226    18.070920
 C    16.778128    15.698408    17.147514
 C    17.029393    14.792133    16.113444
 C    20.120747    15.803103    18.878918
 C    15.422762    16.320900    17.275189
 C    17.181393    12.202068    14.423917
 C    16.206313    11.903754    15.393270
 C    15.078143    11.125961    15.100733
 C    14.892063    10.580114    13.830033
 C    15.869295    10.830054    12.864169
 C    16.982079    11.629472    13.153491
 C    14.063169    10.895933    16.181622
 C    15.728539    10.251131    11.487957
 C     9.769058    12.960841     3.727332
 C     8.839963    12.376881     2.844135
 C     9.227344    11.491472     1.830935
 C    10.569741    11.165862     1.636411
 C    11.504875    11.727761     2.502175
 C    11.112152    12.591827     3.533419
 C     8.202627    10.821617     0.969371
 C    12.952057    11.387084     2.335865
 C    10.416602    15.015991     5.400956
 C    11.276070    15.587987     4.445199
 C    12.219539    16.564270     4.784098
 C    12.343695    17.016620     6.100167
 C    11.479691    16.485102     7.059077
 C    10.529557    15.516286     6.712724
 C    13.145226    17.085464     3.724674
 C    11.620919    16.887274     8.498491
 C     9.045076    12.812412     6.205106
 C    10.055290    12.430468     7.109444
 C     9.816825    11.518178     8.144775
 C     8.557349    10.934350     8.307720
 C     7.559107    11.262230     7.389794
 C     7.804316    12.167622     6.353144
 C    10.909607    11.138676     9.102133
 C     6.205724    10.629358     7.507685
 C     7.943622    14.763171     4.661331
 C     6.956802    15.058949     5.620852
 C     5.836939    15.851611     5.324578
 C     5.678454    16.413256     4.054378
 C     6.668966    16.163377     3.095869
 C     7.767776    15.350351     3.394013
 C     4.804130    16.062093     6.402838
 C     6.551518    16.744624     1.714437
 C    -0.566208     3.973982     6.050402
 C     0.366413     3.382043     6.924879
 C    -0.015834     2.490653     7.934128
 C    -1.358931     2.160591     8.131427
 C    -2.295553     2.727487     7.271003
 C    -1.906907     3.603351     6.247315
 C     1.016854     1.837760     8.800533
 C    -3.745633     2.384749     7.407838
 C    -1.211297     6.038013     4.373964
 C    -2.066319     6.617830     5.330095
 C    -2.999101     7.605766     4.992637
 C    -3.116188     8.062889     3.677566
 C    -2.258699     7.524074     2.716903
 C    -1.320659     6.541409     3.061818
 C    -3.924186     8.133074     6.050730
 C    -2.399331     7.933835     1.277761
 C     0.168416     3.825191     3.579994
 C    -0.833519     3.438924     2.670575
 C    -0.586659     2.525635     1.636084
 C     0.671305     1.943474     1.480067
 C     1.663097     2.276291     2.403473
 C     1.411832     3.182566     3.437543
 C    -1.679521     2.171597     0.672069
 C     3.018464     1.653800     2.275798
 C     1.259831     5.772638     5.127068
 C     2.234919     6.070938     4.157719
 C     3.363076     6.848752     4.450250
 C     3.549169     7.394579     5.720956
 C     2.571928     7.144652     6.686815
 C     1.459150     6.345224     6.397498
 C     4.378063     7.078756     3.369370
 C     2.712690     7.723565     8.063030
 C     9.584743    14.524291    17.852044
 C     9.260222    15.599469    18.901920
 C    10.045227    15.331150    20.199764
 C    11.556281    15.199044    19.956494
 C    11.864263    14.156832    18.873498
 C    11.099634    14.460730    17.576347
 C     6.810477    14.572844    16.853293
 C     5.856031    14.678838    15.646740
 C     4.384274    14.559822    16.073269
 C     4.141281    13.246163    16.822944
 C     5.039638    13.168676    18.061764
 C     6.526223    13.312112    17.694822
 C     8.815555    16.306885    15.550521
 C     8.680875    16.228391    14.020081
 C     8.499388    14.191177    11.831910
 C     7.059497    13.714439    12.097548
 C     6.425698    13.174814    10.806320
 C     6.423431    14.245820     9.706397
 C     7.835224    14.799510     9.463928
 C     8.502380    15.294973    10.761274
 C    11.133947    14.986900    12.892409
 C    11.866829    13.676964    12.529499
 C    13.332830    13.928603    12.143088
 C    14.067791    14.672285    13.265047
 C    13.364080    15.994705    13.588953
 C    11.897781    15.761898    13.984599
 C    -0.962900     5.547981    11.471670
 C    -0.644952     6.637874    10.434558
 C    -1.421434     6.374721     9.130332
 C    -2.932274     6.227243     9.366396
 C    -3.234105     5.169546    10.436137
 C    -2.478208     5.467130    11.739995
 C     1.807203     5.590632    12.481368
 C     2.754928     5.692443    13.693329
 C     4.228741     5.569569    13.275974
 C     4.472063     4.255128    12.527960
 C     3.581889     4.181087    11.283023
 C     2.093369     4.330597    11.639405
 C    -0.203936     7.321835    13.781309
 C    -0.071468     7.240916    15.311803
 C     0.112340     5.198879    17.496073
 C     1.554648     4.728490    17.231875
 C     2.187314     4.187043    18.522697
 C     2.185407     5.256036    19.624390
 C     0.771503     5.804504    19.866693
 C     0.102405     6.299190    18.570131
 C    -2.522018     5.989858    16.433438
 C    -3.250110     4.676977    16.795230
 C    -4.716908     4.923386    17.181624
 C    -5.453489     5.664357    16.059013
 C    -4.754203     6.988636    15.733875
 C    -3.286922     6.761185    15.339677
 C     8.856483     3.450409     1.698944
 C     9.181004     2.375231     0.649067
 C     8.395999     2.643550    -0.648777
 C     6.884945     2.775656    -0.405507
 C     6.576964     3.817868     0.677489
 C     7.341592     3.513970     1.974640
 C    11.630749     3.401856     2.697695
 C    12.585195     3.295862     3.904247
 C    14.056952     3.414878     3.477717
 C    14.299945     4.728538     2.728043
 C    13.401588     4.806023     1.489223
 C    11.915003     4.662588     1.856165
 C     9.625671     1.667815     4.000466
 C     9.760351     1.746309     5.530906
 C     9.941838     3.783523     7.719077
 C    11.381729     4.260261     7.453439
 C    12.015528     4.799886     8.744667
 C    12.017795     3.728880     9.844590
 C    10.606002     3.175190    10.087059
 C     9.938846     2.679728     8.789713
 C     7.307280     2.987800     6.658578
 C     6.574397     4.297736     7.021487
 C     5.108396     4.046097     7.407899
 C     4.373435     3.302415     6.285940
 C     5.077146     1.979994     5.962034
 C     6.543445     2.212802     5.566389
 C    19.404126    12.426718     8.079318
 C    19.086178    11.336826     9.116430
 C    19.862660    11.599979    10.420655
 C    21.373500    11.747457    10.184591
 C    21.675331    12.805154     9.114850
 C    20.919434    12.507570     7.810992
 C    16.634023    12.384068     7.069619
 C    15.686298    12.282257     5.857658
 C    14.212485    12.405131     6.275013
 C    13.969163    13.719572     7.023027
 C    14.859337    13.793613     8.267964
 C    16.347857    13.644103     7.911582
 C    18.645162    10.652866     5.769678
 C    18.512694    10.733784     4.239185
 C    18.328886    12.775821     2.054914
 C    16.886577    13.246210     2.319112
 C    16.253912    13.787657     1.028290
 C    16.255818    12.718664    -0.073403
 C    17.669723    12.170196    -0.315706
 C    18.338821    11.675511     0.980856
 C    20.963244    11.984842     3.117549
 C    21.691336    13.297723     2.755757
 C    23.158134    13.051314     2.369363
 C    23.894715    12.310343     3.491974
 C    23.195429    10.986064     3.817112
 C    21.728148    11.213515     4.211310
 C     9.446266    10.781899    15.789924
 C     9.908897    10.778263    14.297652
 C     9.097369     9.612091    13.677567
 C     7.620658    10.029692    13.540352
 C     7.141068    10.117811    15.024299
 C     8.382056     9.662549    15.826424
 C     9.030238     8.634433    14.871516
 C    -0.820627     1.794320    13.540852
 C    -1.285069     1.793561    15.032432
 C    -0.476061     0.627166    15.655637
 C     1.000238     1.043836    15.798012
 C     1.483433     1.134383    14.315172
 C     0.245615     0.677235    13.509053
 C    -0.404882    -0.350981    14.462255
 C     8.994959     7.192801     3.761062
 C     8.532328     7.196437     5.253335
 C     9.343856     8.362609     5.873420
 C    10.820567     7.945008     6.010635
 C    11.300157     7.856889     4.526688
 C    10.059170     8.312151     3.724563
 C     9.410988     9.340267     4.679471
 C    19.261853    16.180380     6.010135
 C    19.726295    16.181139     4.518555
 C    18.917287    17.347534     3.895350
 C    17.440988    16.930864     3.752975
 C    16.957793    16.840317     5.235815
 C    18.195611    17.297465     6.041934
 C    18.846108    18.325681     5.088732
 P     8.586708    14.614564    16.292693
 P     9.383883    14.619990    13.406056
 P     0.028912     5.631710    13.035461
 P    -0.770730     5.629720    15.921809
 P     9.854518     3.360136     3.258294
 P     9.057343     3.354710     6.144931
 P    18.412314    12.342990     6.515526
 P    19.211956    12.344980     3.629178
 H    10.655834     5.353169    16.603188
 H     7.565907     7.476268    18.716448
 H     6.561619     4.976775    15.360454
 H     7.219159     2.717399    16.141821
 H     5.346573     0.223067    13.178425
 H     8.565568     2.847249    12.058748
 H     7.395128     5.101265    12.524817
 H    10.086447     7.723412    10.422548
 H    11.447258     5.579481    13.888825
 H    11.390853     3.319575    12.922977
 H    13.620336     0.939182    15.733110
 H     9.927951     2.796297    16.932194
 H    17.020516    14.348252    12.732855
 H    20.104699    16.487019    10.621315
 H    21.118021    13.960186    13.954820
 H    20.457231    11.690046    13.185324
 H    22.299970     9.168018    16.144612
 H    19.113733    11.829619    17.269841
 H    20.266168    14.093168    16.804659
 H    17.561559    16.712044    18.891892
 H    16.221018    14.559387    15.422255
 H    16.317417    12.291553    16.404787
 H    14.027293     9.965648    13.600801
 H    17.718501    11.800228    12.369510
 H     7.785392    12.621531     2.947799
 H    10.875319    10.498432     0.834539
 H    11.879607    12.997925     4.190533
 H    11.222067    15.257301     3.409166
 H    13.094653    17.751633     6.372562
 H     9.875658    15.127451     7.492239
 H    11.046098    12.873435     7.026169
 H     8.354779    10.251288     9.128439
 H     6.993967    12.395219     5.662163
 H     7.050374    14.655129     6.628013
 H     4.820892    17.035523     3.817880
 H     8.513273    15.178401     2.618794
 H     1.420710     3.626447     6.818131
 H    -1.663473     1.487680     8.929673
 H    -2.676796     4.014514     5.596168
 H    -2.016005     6.284654     6.365662
 H    -3.858744     8.806682     3.406375
 H    -0.672508     6.145081     2.281146
 H    -1.824942     3.881531     2.746327
 H     0.879667     1.262655     0.659095
 H     2.220206     3.415311     4.128733
 H     2.123809     5.683148     3.146200
 H     4.413934     8.009052     5.950186
 H     0.722725     6.174474     7.181478
 H     9.289803    13.542810    18.263175
 H     8.184956    15.624307    19.118350
 H     9.527337    16.590524    18.507622
 H     9.843719    16.140243    20.917058
 H     9.670119    14.400772    20.655302
 H    12.067774    14.931709    20.892210
 H    11.964854    16.172887    19.650925
 H    12.943528    14.122377    18.669852
 H    11.584419    13.153880    19.229684
 H    11.443026    15.425529    17.172634
 H    11.309700    13.701411    16.807281
 H     6.671600    15.464929    17.487439
 H     6.097396    13.876039    14.933170
 H     6.011280    15.629549    15.118716
 H     4.113577    15.409790    16.717436
 H     3.746254    14.633767    15.181785
 H     3.088365    13.148005    17.120662
 H     4.348949    12.397234    16.153709
 H     4.887743    12.218865    18.592963
 H     4.755317    13.965697    18.764063
 H     7.130495    13.324268    18.611501
 H     6.839680    12.423146    17.126060
 H     9.821953    16.642118    15.836521
 H     8.098112    17.014754    15.988776
 H     9.160743    17.081074    13.519190
 H     7.623224    16.235865    13.723618
 H     9.075045    13.329482    11.450451
 H     7.052565    12.955413    12.893595
 H     6.460171    14.556613    12.472606
 H     6.993362    12.295181    10.466809
 H     5.403716    12.823867    11.006790
 H     5.752866    15.067044     9.997494
 H     6.013490    13.832714     8.772632
 H     8.459829    14.009490     9.018988
 H     7.801389    15.626862     8.739336
 H     9.521821    15.634699    10.545157
 H     7.953376    16.167843    11.139880
 H    11.069881    15.621252    11.992836
 H    11.837179    13.012916    13.408436
 H    11.347731    13.151872    11.715696
 H    13.824772    12.971259    11.921367
 H    13.376415    14.521990    11.217759
 H    14.100505    14.038007    14.164379
 H    15.108840    14.865692    12.974756
 H    13.882006    16.522377    14.401225
 H    13.409222    16.654880    12.710676
 H    11.862312    15.184674    14.920462
 H    11.413459    16.728963    14.182840
 H    -0.657001     4.573931    11.051122
 H     0.431027     6.677042    10.223646
 H    -0.925490     7.621710    10.838036
 H    -1.223313     7.191072     8.420274
 H    -1.037018     5.451002     8.668764
 H    -3.438642     5.966400     8.425987
 H    -3.350313     7.193969     9.682150
 H    -4.313762     5.121120    10.634459
 H    -2.941509     4.173930    10.069338
 H    -2.832655     6.424447    12.151973
 H    -2.684619     4.698347    12.500495
 H     1.950512     6.483673    11.849681
 H     2.507209     4.889169    14.404131
 H     2.598723     6.642570    14.221861
 H     4.505837     6.418460    12.633311
 H     4.861145     5.641443    14.171744
 H     5.526694     4.153090    12.237656
 H     4.256550     3.407211    13.195896
 H     3.733335     3.230557    10.752867
 H     3.874614     4.976562    10.582662
 H     1.496174     4.346815    10.718278
 H     1.772230     3.441837    12.204227
 H    -1.210652     7.655484    13.494491
 H     0.512623     8.032093    13.345564
 H    -0.554550     8.091320    15.813457
 H     0.985617     7.250987    15.609993
 H    -0.460584     4.333435    17.873153
 H     1.565868     3.972034    16.433456
 H     2.152077     5.573930    16.860887
 H     1.620688     3.305710    18.859374
 H     3.210234     3.838374    18.323371
 H     2.853712     6.079825    19.335161
 H     2.595955     4.843172    20.557999
 H     0.149723     5.011973    20.310991
 H     0.802245     6.631625    20.591590
 H    -0.919077     6.633054    18.786748
 H     0.646685     7.175780    18.194085
 H    -2.462034     6.624736    17.332938
 H    -3.218222     4.013905    15.915691
 H    -2.729229     4.153264    17.608610
 H    -5.205895     3.964415    17.403423
 H    -4.762543     5.517025    18.106785
 H    -5.484656     5.029169    15.160302
 H    -6.495022     5.855461    16.348856
 H    -5.273442     7.513608    14.920924
 H    -4.802261     7.649618    16.611400
 H    -3.247784     6.183340    14.404258
 H    -2.806036     7.730004    15.141512
 H     9.151423     4.431890     1.287812
 H    10.256271     2.350393     0.432637
 H     8.913889     1.384176     1.043365
 H     8.597507     1.834457    -1.366071
 H     8.771107     3.573928    -1.104315
 H     6.373452     3.042991    -1.341223
 H     6.476372     1.801813    -0.099938
 H     5.497698     3.852323     0.881135
 H     6.856807     4.820819     0.321303
 H     6.998201     2.549171     2.378353
 H     7.131526     4.273289     2.743706
 H    11.769626     2.509771     2.063548
 H    12.343830     4.098661     4.617817
 H    12.429946     2.345151     4.432271
 H    14.327649     2.564910     2.833551
 H    14.694972     3.340933     4.369202
 H    15.352861     4.826695     2.430325
 H    14.092277     5.577466     3.397278
 H    13.553483     5.755835     0.958025
 H    13.685909     4.009003     0.786924
[truncated: 36,990 more chars]
